# Supplementary material for: Genome-wide association study identifies multiple risk loci for renal cell carcinoma
Source: Nat Commun. 2017 Jun 9;8:15724. doi: 10.1038/ncomms15724 (PMC5472706; doi:10.1038/ncomms15724)
Supplement: Supplementary Data 1 — Associations with renal cell carcinoma and selected histologic subtypes (clear cell, papillary, chromophobe) for SNPs selected for replication [file ncomms15724-s2.xlsx]

## Sheet: All RCC
Supplementary Data 1a. Overall model association analysis results for SNPs in discovery, replication stages, and combined
			Discovery					Replication					Combined
SNP	Locus	Position (hg19)	OR	CI	P-value	Phet	I2	OR	CI	P-value	Phet	I2	OR	CI	P-value	Phet	I2
rs4381241	1p32.3	50907438	1.11	(1.0710-1.1504)	1.07789e-08	0.307251	16.8563	1.1083	(1.0264-1.1967)	0.00866354	0.8048	0	1.1097	(1.0743-1.1463)	3.14072e-10	0.560163	0
rs13376700	1p32.3	51477643	1.0994	(1.0606-1.1396)	2.28869e-07	0.377514	5.13175	1.1215	(1.0513-1.1964)	0.000509694	0.54794	0	1.1046	(1.0704-1.1398)	5.27127e-10	0.575445	0
rs6706003	2p21	46563392	1.1493	(1.1088-1.1914)	3.1702e-14	0.0342659	61.5222	1.2114	(1.1362-1.2915)	4.42597e-09	0.00157909	84.4983	1.1639	(1.1280-1.2009)	2.28313e-21	0.000680496	72.2954
rs6755594a	2p21	46589295	1.1151	(1.0745-1.1572)	8.33159e-09	0.295041	18.7879	1.0948	(1.0247-1.1698)	0.0073444	0.715044	0	1.1102	(1.0749-1.1467)	2.34242e-10	0.560778	0
rs4662750	2q14.3	128392547	0.9051	(0.8723-0.9392)	1.20149e-07	0.89499	0	0.959693	(0.8989-1.0246)	0.218209	0.330132	9.76858	0.918	(0.8890-0.9480)	1.83368e-07	0.581655	0
rs72851889	2q22.3	144694129	1.2983	(1.1745-1.4353)	3.35127e-07	0.405034	0.179384	1.0378	(0.8887-1.2119)	0.639273	0.977424	0	1.2153	(1.1172-1.3221)	5.64794e-06	0.205947	27.8685
rs72855540	2q22.3	144990548	1.299	(1.1791-1.4311)	1.2029e-07	0.506806	0	1.0843	(0.8874-1.3248)	0.42868	0.16704	47.625	1.2553	(1.1504-1.3697)	3.22295e-07	0.256663	22.6235
rs67311347b	3p22.1	40533243	0.8912	(0.8552-0.9288)	4.66652e-08	0.638484	0	0.9408	(0.8771-1.0091)	0.0879072	0.104895	55.6501	0.9037	(0.8721-0.9365)	2.49699e-08	0.271623	19.9378
rs2203002	3q23	141796239	0.8242	(0.7686-0.8838)	5.74758e-08	0.64622	0	0.9176	(0.7847-1.0730)	0.281455	0.623067	0	0.839	(0.7872-0.8943)	6.88056e-08	0.644042	0
rs10936602c	3q26.2	169536637	0.8983	(0.8624-0.9358)	2.67024e-07	0.414623	0	0.9095	(0.8464-0.9773)	0.00968971	0.146935	47.8559	0.901	(0.8696-0.9336)	8.84142e-09	0.345337	10.9119
rs234043	3q26.31	172313367	0.8953	(0.8606-0.9314)	4.1023e-08	0.508409	0	1.0389	(0.9674-1.1156)	0.29452	0.377393	0	0.9107	(0.8798-0.9427)	1.11397e-07	0.308011	15.5251
rs7697932	4q23	101005318	0.8916	(0.8580-0.9265)	4.70495e-09	0.576524	0	0.979624	(0.9154-1.0483)	0.551961	0.722735	0	0.9122	(0.8823-0.9432)	7.0776e-08	0.241585	23.5551
rs17050872	4q28.2	131097748	0.9006	(0.8655-0.9372)	2.47733e-07	0.16974	37.7189	1.041	(0.9715-1.1155)	0.254121	0.0220973	73.7691	0.9337	(0.9020-0.9664)	9.47118e-05	0.000373042	73.81
rs76912165d	5q15	92965344	1.064	(0.9815-1.1535)	0.13201	0.194385	34.0421	1.0621	(0.9328-1.2094)	0.363071	0.333431	8.95183	1.0635	(0.9930-1.1390)	0.0785127	0.310089	15.271
rs1266819	6p12.2	52094946	1.0508	(1.0143-1.0887)	0.00606093	0.0596587	55.8416	0.9763	(0.9164-1.0400)	0.457044	0.254401	26.9456	1.0325	(1.0011-1.0649)	0.0421383	0.0274856	55.56
rs59294613	7q31.33	124554267	0.9047	(0.8701-0.9408)	5.20611e-07	0.46777	0	0.93	(0.8659-0.9989)	0.0466167	0.143206	48.5456	0.9105	(0.8798-0.9423)	8.42728e-08	0.342062	11.3215
rs73149977	7q33	134488864	0.9053	(0.8714-0.9405)	3.23541e-07	0.291658	19.3186	1.0388	(0.9712-1.1112)	0.267524	0.555536	0	0.9361	(0.9055-0.9677)	9.69071e-05	0.0108069	61.6871
rs2889e	8p21.3	22875909	0.9039	(0.8704-0.9386)	1.52125e-07	0.149444	40.7804	0.9273	(0.8667-0.9922)	0.0287731	0.50239	0	0.9094	(0.8799-0.9398)	1.60367e-08	0.28651	18.1393
rs2241261	8p21.3	22876739	1.0966	(1.0584-1.1363)	3.49955e-07	0.389963	2.92082	1.09625	(1.0284-1.1686)	0.00481549	0.0934861	57.8049	1.0966	(1.0631-1.1311)	5.80273e-09	0.262842	20.9959
rs7913447f	10q22.1	73992040	0.923	(0.8889-0.9585)	3.18837e-05	0.538876	0	0.903098	(0.8355-0.9763)	0.0103135	0.0595514	71.8297	0.9192	(0.8885-0.9510)	1.16276e-06	0.329409	13.1482
rs11813268g	10q24.33	105682296	1.1309	(1.0779-1.1865)	5.10212e-07	0.210648	31.6218	1.1003	(1.0143-1.1936)	0.0214003	0.977998	0	1.1229	(1.0774-1.1703)	3.90884e-08	0.514439	0
rs77774900	11q21	95830733	1.1629	(1.0950-1.2351)	8.84379e-07	0.0391511	60.3055	1.0154	(0.9072-1.1366)	0.789908	0.886559	0	1.1285	(1.0701-1.1900)	8.12243e-06	0.0408341	52.201
rs1800057	11q22.3	108143456	1.4024	(1.2378-1.5890)	1.11209e-07	0.327248	13.6333	1.2967	(1.0379-1.6201)	0.0221822	0.620967	0	1.3764	(1.2343-1.5348)	9.03916e-09	0.513663	0
rs74911261h	11q22.3	108357137	1.422	(1.2572-1.6084)	2.10859e-08	0.45827	0	1.3761	(1.1182-1.6933)	0.00256275	0.858908	0	1.4099	(1.2682-1.5674)	2.05268e-10	0.779055	0
rs77736197	12q23.3	107623706	0.8069	(0.7407-0.8789)	8.81836e-07	0.1159	45.994	1.0075	(0.8719-1.1642)	0.919019	0.0669243	63.0204	0.8547	(0.7941-0.9200)	2.92668e-05	0.00667772	64.159
rs72730336i	14q24.2	73248661	1.1137	(1.0698-1.1595)	1.56829e-07	0.00933985	70.2242	1.1585	(1.0776-1.2454)	6.74859e-05	0.030757	71.2779	1.1242	(1.0853-1.1644)	7.01371e-11	0.00339683	67.0824
rs8007348j	14q24.2	73272730	1.1165	(1.0726-1.1622)	7.32688e-08	0.0103382	69.6973	1.1498	(1.0699-1.2357)	0.000144733	0.0402273	68.8785	1.1243	(1.0856-1.1644)	5.68282e-11	0.00532524	65.2012
rs4903064k	14q24.2	73279420	1.1785	(1.1305-1.2286)	1.06054e-14	0.237547	27.6008	1.2957	(1.2050-1.3931)	2.56882e-12	0.806312	0	1.2065	(1.1637-1.2509)	2.19141e-24	0.143618	35.704
rs2109794l	14q24.2	73288855	1.1877	(1.1388-1.2387)	1.09907e-15	0.245089	26.4654	1.2765	(1.1858-1.3742)	8.63517e-11	0.941545	0	1.2089	(1.1655-1.2539)	2.50347e-24	0.303994	16.0154
rs11637556m	15q22.31	66728951	1.1035	(1.0598-1.1489)	1.77123e-06	0.659604	0	1.0834	(1.0095-1.1627)	0.0262266	0.0348586	70.2067	1.0985	(1.0606-1.1377)	1.51153e-07	0.230186	24.9295
rs4804368	19p13.2	7190290	0.9112	(0.8786-0.9451)	5.89599e-07	0.222695	29.8255	0.955019	(0.8937-1.0207)	0.175329	0.52554	0	0.9212	(0.8922-0.9511)	4.88548e-07	0.293705	17.2671
rs714024n	22q13.31	47013535	1.0865	(1.0465-1.1281)	1.48246e-05	0.780367	0	1.00837	(0.9452-1.0758)	0.79979	0.524886	0	1.0663	(1.0322-1.1015)	0.000107047	0.443375	0
a Surrogate for rs35508970 (not a biallelic variant)
b Surrogate for rs9821249 (r2 = 0.97 in CEU)
c Surrogate for rs4955575 (r2 = 0.97 in CEU)
d Surrogate for rs76499851 (r2 = 0.55 in CEU)
eSurrogate for rs2241260 (r2 = 0.97 in CEU)
f Surrogate for rs6480601 (r2 = 0.76 in CEU)
g Surrogate for rs2488002 (r2 = 1.0 in CEU)
h Surrogate for rs117706999 (r2 = 0.83 in CEU)
i Surrogate for rs74884082 (r2 = 1.0 in CEU)
j Surrogate for rs74884082 (r2 = 0.92 in CEU)
k Surrogate for rs28840762 (r2 = 0.91 in CEU)
l Surrogate for rs28840762 (r2 = 0.97 in CEU)
m Surrogate for rs12905354 (r2 = 0.65 in CEU)
n Surrogate for rs139189523 (r2 = 1.0 in CEU)

## Sheet: Clear Cell RCC Only 
Supplementary Data 1b. Clear cell model association analysis results for discovery, replication stages, and combined
			Discovery					Replication					Combined
SNP	Locus	Position (hg19)	OR	CI	P-value	Phet	I2	OR	CI	P-value	Phet	I2	OR	CI	P-value	Phet	I2
rs4381241	1p32.3	50907438	1.0937	(1.0421-1.1478)	0.000278288	0.29633	18.8106	1.1315	(1.0407-1.2302)	0.00380671	0.946611	0	1.103	(1.0578-1.1501)	4.33776e-06	0.524505	0
rs13376700	1p32.3	51477643	1.0701	(1.0196-1.1231)	0.00598187	0.33619	11.3343	1.1345	(1.0561-1.2187)	0.000551182	0.612797	0	1.0899	(1.0471-1.1344)	2.54487e-05	0.409661	1.99313
rs6706003	2p21	46563392	1.17028	(1.1150-1.2284)	1.93021e-10	0.11416	49.5643	1.2307	(1.1466-1.3210)	8.93995e-09	0.0044357	81.5432	1.1892	(1.1426-1.2377)	1.87745e-17	0.00596275	66.8694
rs6755594a	2p21	46589295	1.1104	(1.0564-1.1671)	3.84825e-05	0.585769	0	1.0723	(0.9967-1.1535)	0.061162	0.771559	0	1.0981	(1.0538-1.1443)	8.37175e-06	0.802017	0
rs4662750	2q14.3	128392547	0.871	(0.8287-0.9155)	5.62004e-08	0.738043	0	0.941708	(0.8762-1.0121)	0.10272	0.35109	4.46289	0.8933	(0.8574-0.9307)	6.8326e-08	0.38018	6.2112
rs72851889	2q22.3	144694129	1.3167	(1.1502-1.5072)	6.65262e-05	0.418544	0	1.0703	(0.9039-1.2674)	0.430505	0.966319	0	1.2144	(1.0927-1.3496)	0.000309989	0.377992	6.51808
rs72855540	2q22.3	144990548	1.2494	(1.0971-1.4229)	0.000788266	0.921396	0	1.1313	(0.9114-1.4042)	0.263168	0.260171	21.1261	1.2169	(1.0886-1.3603)	0.000553834	0.798598	0
rs67311347b	3p22.1	40533243	0.8965	(0.8478-0.9481)	0.000129304	0.564749	0	0.9425	(0.8725-1.0182)	0.132974	0.344883	6.06359	0.9121	(0.8717-0.9544)	6.84696e-05	0.515568	0
rs2203002	3q23	141796239	0.8449	(0.7684-0.9289)	0.000491448	0.783586	0	0.9264	(0.7803-1.0999)	0.382641	0.600385	0	0.8633	(0.7945-0.9379)	0.000514675	0.821448	0
rs10936602c	3q26.2	169536637	0.8851	(0.8379-0.9351)	1.31893e-05	0.0930156	53.2453	0.9253	(0.8549-1.0014)	0.0542148	0.0893026	58.6045	0.898	(0.8584-0.9394)	2.9105e-06	0.0605942	50.2581
rs234043	3q26.31	172313367	0.8679	(0.8227-0.9156)	2.11265e-07	0.398462	0	0.9559	(0.8836-1.0341)	0.261068	0.327935	10.3091	0.8949	(0.8561-0.9353)	8.56113e-07	0.165378	34.4181
rs7697932	4q23	101005318	0.8945	(0.8497-0.9416)	2.09728e-05	0.219854	32.074	0.959693	(0.8906-1.0341)	0.28018	0.799312	0	0.9149	(0.8770-0.9545)	3.83346e-05	0.30474	16.4059
rs17050872	4q28.2	131097748	0.9235	(0.8756-0.9740)	0.00337976	0.17811	38.9653	1.0183	(0.9437-1.0988)	0.640098	0.0408091	68.7388	0.9536	(0.9129-0.9961)	0.0328823	0.0162588	61.464
rs76912165d	5q15	92965344	1.2356	(1.1133-1.3713)	6.97649e-05	0.995164	0	1.1205	(0.9419-1.3329)	0.199118	0.577194	0	1.204	(1.1010-1.3165)	4.68849e-05	0.937292	0
rs1266819	6p12.2	52094946	1.1351	(1.0822-1.1905)	1.90454e-07	0.921034	0	0.9859	(0.9195-1.0571)	0.690094	0.190753	39.6418	1.0853	(1.0434-1.1289)	4.60339e-05	0.0246579	58.5796
rs59294613	7q31.33	124554267	0.8848	(0.8396-0.9325)	4.91664e-06	0.19269	36.5717	0.9004	(0.8318-0.9747)	0.00951137	0.193508	39.1149	0.8895	(0.8514-0.9293)	1.60058e-07	0.22771	26.3303
rs73149977	7q33	134488864	0.9334	(0.8870-0.9822)	0.00802221	0.551034	0	1.0348	(0.9607-1.1147)	0.366372	0.519196	0	0.9647	(0.9250-1.0061)	0.0937843	0.206852	29.0071
rs2889e	8p21.3	22875909	0.8923	(0.8482-0.9387)	1.05157e-05	0.393812	0	0.9285	(0.8618-1.0003)	0.0509075	0.580437	0	0.9036	(0.8665-0.9423)	2.12459e-06	0.566897	0
rs2241261	8p21.3	22876739	1.1388	(1.0856-1.1946)	1.00609e-07	0.949664	0	1.08108	(1.0077-1.1598)	0.0297896	0.207172	36.4758	1.1202	(1.0768-1.1654)	1.85122e-08	0.551415	0
rs7913447f	10q22.1	73992040	0.9076	(0.8624-0.9551)	0.000194959	0.242627	28.2373	0.916758	(0.8420-0.9982)	0.0452329	0.167836	47.4283	0.91	(0.8710-0.9507)	2.39062e-05	0.294534	18.3265
rs11813268g	10q24.33	105682296	1.179	(1.1060-1.2568)	4.42062e-07	0.472712	0	1.1101	(1.0151-1.2141)	0.0221791	0.895806	0	1.1553	(1.0967-1.2170)	5.3595e-08	0.692202	0
rs77774900	11q21	95830733	1.126	(1.0373-1.2223)	0.0045989	0.306534	16.9417	1.0071	(0.8885-1.1416)	0.911693	0.742217	0	1.0889	(1.0167-1.1663)	0.0150417	0.386237	5.35752
rs1800057	11q22.3	108143456	1.4245	(1.2002-1.6907)	5.18256e-05	0.0905605	53.6847	1.4542	(1.1395-1.8557)	0.002614	0.739275	0	1.4342	(1.2466-1.6500)	4.60929e-07	0.251588	24.3169
rs74911261h	11q22.3	108357137	1.4388	(1.2151-1.7036)	2.44824e-05	0.0378952	64.4171	1.4392	(1.1452-1.8087)	0.0017916	0.210704	35.7863	1.4389	(1.2561-1.6483)	1.52611e-07	0.0729078	48.0322
rs77736197	12q23.3	107623706	0.8395	(0.7479-0.9423)	0.00298337	0.103908	51.3286	0.9939	(0.8471-1.1662)	0.94045	0.237898	30.3578	0.8895	(0.8100-0.9768)	0.01425	0.0653557	49.3752
rs72730336i	14q24.2	73248661	1.1201	(1.0617-1.1817)	3.30594e-05	0.0904644	53.7019	1.1469	(1.0592-1.2419)	0.000732053	0.0119543	77.4096	1.1284	(1.0794-1.1796)	9.84161e-08	0.0162735	61.4582
rs8007348j	14q24.2	73272730	1.1208	(1.0626-1.1822)	2.79144e-05	0.120715	48.4518	1.1443	(1.0572-1.2386)	0.000842286	0.0265617	72.4388	1.1281	(1.0793-1.1791)	9.28062e-08	0.0391126	54.7453
rs4903064k	14q24.2	73279420	1.224	(1.1578-1.2939)	9.91803e-13	0.362363	6.13642	1.3061	(1.2061-1.4144)	4.99807e-11	0.679621	0	1.2502	(1.1946-1.3085)	7.37708e-22	0.45906	0
rs2109794l	14q24.2	73288855	1.2297	(1.1625-1.3007)	5.37964e-13	0.232925	29.8811	1.2817	(1.1821-1.3896)	1.80327e-09	0.95136	0	1.2464	(1.1902-1.3052)	8.18928e-21	0.536391	0
rs11637556m	15q22.31	66728951	1.0813	(1.0244-1.1415)	0.00463447	0.533571	0	1.0719	(0.9915-1.1588)	0.0810749	0.182947	41.1265	1.0783	(1.0314-1.1273)	0.000897848	0.466867	0
rs4804368	19p13.2	7190290	0.8862	(0.8437-0.9308)	1.41923e-06	0.0888508	53.9925	0.924642	(0.8591-0.9952)	0.0368654	0.290667	19.0662	0.8979	(0.8619-0.9353)	2.34865e-07	0.129783	39.2733
rs714024n	22q13.31	47013535	1.1562	(1.0988-1.2166)	2.35256e-08	0.604645	0	1.01771	(0.9475-1.0931)	0.629489	0.652921	0	1.1076	(1.0626-1.1545)	1.38447e-06	0.0944254	44.4964
asurrogate for rs35508970 (not a biallelic variant)
b surrogate for rs9821249 (r2 = 0.97 in CEU)
c surrogate for rs4955575 (r2 = 0.97 in CEU)
d Surrogate for rs76499851 (r2 = 0.55 in CEU)
eSurrogate for rs2241260 (r2 = 0.97 in CEU)
f Surrogate for rs6480601 (r2 = 0.76 in CEU)
g Surrogate for rs2488002 (r2 = 1.0 in CEU)
h Surrogate for rs117706999 (r2 = 0.83 in CEU)
i Surrogate for rs74884082 (r2 = 1.0 in CEU)
j Surrogate for rs74884082 (r2 = 0.92 in CEU)
k Surrogate for rs28840762 (r2 = 0.91 in CEU)
l Surrogate for rs28840762 (r2 = 0.97 in CEU)
m Surrogate for rs12905354 (r2 = 0.65 in CEU)
n Surrogate for rs139189523 (r2 = 1.0 in CEU)

## Sheet: Papillary RCC
Supplementary Data 1c. Papillary RCC model association analysis results (discovery and replication combined)
			Combined
SNP	Locus	Position (hg19)	OR	CI	P-value	Phet
rs4381241	1p32.3	50907438	1.14	(0.99-1.30)	0.0608	0.3601
rs13376700	1p32.3	51477643	1.2	(1.05-1.37)	0.0078	0.5904
rs6706003	2p21	46563392	1.02	(0.89-1.17)	0.75	0.766
rs6755594a	2p21	46589295	1.03	(0.89-1.18)	0.7072	0.9761
rs4662750	2q14.3	128392547	1	(0.87-1.14)	0.9681	0.6334
rs72851889	2q22.3	144694129	0.95	(0.64-1.40)	0.7908	0.9614
rs72855540	2q22.3	144990548	1.02	(0.70-1.47)	0.9274	0.7828
rs67311347b	3p22.1	40533243	0.92	(0.79-1.07)	0.2768	0.3769
rs2203002	3q23	141796239	0.91	(0.70-1.19)	0.5083	0.1533
rs10936602c	3q26.2	169536637	0.89	(0.77-1.04)	0.1587	0.435
rs234043	3q26.31	172313367	0.81	(0.70-0.94)	0.0046	0.7557
rs7697932	4q23	101005318	0.91	(0.79-1.04)	0.1749	0.9189
rs17050872	4q28.2	131097748	0.95	(0.83-1.10)	0.5305	0.8708
rs76912165d	5q15	92965344	0.88	(0.64-1.22)	0.4501	0.5532
rs1266819	6p12.2	52094946	1.09	(0.96-1.25)	0.1924	0.5919
rs59294613	7q31.33	124554267	0.85	(0.74-0.99)	0.0365	0.9299
rs73149977	7q33	134488864	1.02	(0.89-1.17)	0.7845	0.6486
rs2889e	8p21.3	22875909	0.9	(0.78-1.03)	0.1259	0.2328
rs2241261	8p21.3	22876739	1.12	(0.98-1.28)	0.0867	0.5417
rs7913447f	10q22.1	73992040	1.01	(0.87-1.16)	0.932	0.9157
rs11813268g	10q24.33	105682296	1.18	(1.00-1.41)	0.0549	0.3629
rs77774900	11q21	95830733	1.25	(1.00-1.56)	0.0473	0.1971
rs1800057	11q22.3	108143456	1.56	(1.01-2.40)	0.0452	0.3595
rs74911261h	11q22.3	108357137	1.5	(0.98-2.30)	0.0624	0.4229
rs77736197	12q23.3	107623706	0.82	(0.58-1.15)	0.2561	0.2256
rs72730336i	14q24.2	73248661	0.99	(0.86-1.16)	0.9444	0.2237
rs8007348j	14q24.2	73272730	0.99	(0.85-1.15)	0.8557	0.2935
rs4903064k	14q24.2	73279420	0.97	(0.82-1.13)	0.6641	0.1279
rs2109794l	14q24.2	73288855	1.03	(0.88-1.21)	0.722	0.0639
rs11637556m	15q22.31	66728951	1.02	(0.88-1.19)	0.7732	0.177
rs4804368	19p13.2	7190290	0.98	(0.86-1.08)	0.5646	0.7541
rs714024n	22q13.31	47013535	0.94	(0.82-1.08)	0.3634	0.7055
asurrogate for rs35508970 (not a biallelic variant)
b surrogate for rs9821249 (r2 = 0.97 in CEU)
c surrogate for rs4955575 (r2 = 0.97 in CEU)
d Surrogate for rs76499851 (r2 = 0.55 in CEU)
eSurrogate for rs2241260 (r2 = 0.97 in CEU)
f Surrogate for rs6480601 (r2 = 0.76 in CEU)
g Surrogate for rs2488002 (r2 = 1.0 in CEU)
h Surrogate for rs117706999 (r2 = 0.83 in CEU)
i Surrogate for rs74884082 (r2 = 1.0 in CEU)
j Surrogate for rs74884082 (r2 = 0.92 in CEU)
k Surrogate for rs28840762 (r2 = 0.91 in CEU)
l Surrogate for rs28840762 (r2 = 0.97 in CEU)
m Surrogate for rs12905354 (r2 = 0.65 in CEU)
n Surrogate for rs139189523 (r2 = 1.0 in CEU)

## Sheet: Chromophobe RCC
Supplementary Data 1d. Chromophobe RCC model association analysis results (discovery and replication combined)
			Combined
SNP	Locus	Position (hg19)	OR	CI	P-value	Phet
rs4381241	1p32.3	50907438	1.3	(1.06-1.59)	0.0125	0.7241
rs13376700	1p32.3	51477643	1.3	(1.07-1.60)	0.0095	0.6806
rs6706003	2p21	46563392	1.12	(0.92-1.38)	0.2541	0.7488
rs6755594a	2p21	46589295	1.11	(0.90-1.37)	0.3171	0.4562
rs4662750	2q14.3	128392547	0.84	(0.68-1.04)	0.1078	0.5988
rs72851889	2q22.3	144694129	1.22	(0.68-2.17)	0.5007	0.3302
rs72855540	2q22.3	144990548	1.91	(1.18-3.10)	0.0082	0.1055
rs67311347b	3p22.1	40533243	0.72	(0.57-0.92)	0.0091	0.6601
rs2203002	3q23	141796239	0.88	(0.58-1.34)	0.5459	0.164
rs10936602c	3q26.2	169536637	0.98	(0.78-1.24)	0.8574	0.1369
rs234043	3q26.31	172313367	0.9	(0.72-1.12)	0.3497	0.4685
rs7697932	4q23	101005318	0.85	(0.69-1.06)	0.1432	0.1143
rs17050872	4q28.2	131097748	1.01	(0.81-1.26)	0.9049	0.1156
rs76912165d	5q15	92965344	0.91	(0.55-1.49)	0.6964	0.1754
rs1266819	6p12.2	52094946	1.21	(0.99-1.47)	0.0661	0.296
rs59294613	7q31.33	124554267	0.79	(0.63-1.00)	0.0519	0.0547
rs73149977	7q33	134488864	0.88	(0.70-1.09)	0.2475	0.7187
rs2889e	8p21.3	22875909	0.91	(0.73-1.12)	0.3695	0.3156
rs2241261	8p21.3	22876739	1.08	(0.88-1.32)	0.4674	0.2584
rs7913447f	10q22.1	73992040	0.82	(0.66-1.01)	0.0683	0.8269
rs11813268g	10q24.33	105682296	1.06	(0.81-1.39)	0.6605	0.6947
rs77774900	11q21	95830733	1.05	(0.73-1.50)	0.8084	0.1564
rs1800057	11q22.3	108143456	1.4	(0.71-2.76)	0.3251	0.5034
rs74911261h	11q22.3	108357137	1.31	(0.67-2.58)	0.4278	0.6868
rs77736197	12q23.3	107623706	0.66	(0.38-1.15)	0.1458	0.9802
rs72730336i	14q24.2	73248661	1.16	(0.93-1.44)	0.1965	0.0283
rs8007348j	14q24.2	73272730	1.17	(0.94-1.46)	0.1497	0.065
rs4903064k	14q24.2	73279420	1.12	(0.89-1.41)	0.3179	0.8685
rs2109794l	14q24.2	73288855	1.16	(0.92-1.46)	0.2157	0.8849
rs11637556m	15q22.31	66728951	1.03	(0.82-1.29)	0.8205	0.7325
rs4804368	19p13.2	7190290	0.94	(0.77-1.16)	0.5621	0.7497
rs714024n	22q13.31	47013535	0.91	(0.74-1.12)	0.3843	0.6014
asurrogate for rs35508970 (not a biallelic variant)
b surrogate for rs9821249 (r2 = 0.97 in CEU)
c surrogate for rs4955575 (r2 = 0.97 in CEU)
d Surrogate for rs76499851 (r2 = 0.55 in CEU)
eSurrogate for rs2241260 (r2 = 0.97 in CEU)
f Surrogate for rs6480601 (r2 = 0.76 in CEU)
g Surrogate for rs2488002 (r2 = 1.0 in CEU)
h Surrogate for rs117706999 (r2 = 0.83 in CEU)
i Surrogate for rs74884082 (r2 = 1.0 in CEU)
j Surrogate for rs74884082 (r2 = 0.92 in CEU)
k Surrogate for rs28840762 (r2 = 0.91 in CEU)
l Surrogate for rs28840762 (r2 = 0.97 in CEU)
m Surrogate for rs12905354 (r2 = 0.65 in CEU)
n Surrogate for rs139189523 (r2 = 1.0 in CEU)
