# Supplementary material for: Genome-wide association study identifies multiple risk loci for renal cell carcinoma
Source: Nat Commun. 2017 Jun 9;8:15724. doi: 10.1038/ncomms15724 (PMC5472706; doi:10.1038/ncomms15724)
Supplement: Supplementary Data 2 — Case-only associations with age at onset and stage for SNPs selected for replication [file ncomms15724-s3.xlsx]

## Sheet: Sheet1
Supplementary Data 2. Case-only analyses stratifying on age at onset (<60 vs. 60+) and stage* (2, 3, 4 vs. 1).
			Age <60 vs. 60+				Stage 2 vs. 1			Stage 3 vs. 1			Stage 4 vs. 1
SNP	Locus	Position (hg19)	OR	CI	P-value	Phet	OR	CI	P-value	OR	CI	P-value	OR	CI	P-value
rs4381241	1p32.3	50907438	0.96	(0.91-1.01)	0.1308	0.4832	0.98	(0.83-1.16)	0.8384	0.99	(0.86-1.14)	0.8801	0.99	(0.85-1.15)	0.8977
rs13376700	1p32.3	51477643	0.96	(0.91-1.02)	0.2003	0.008	1.04	(0.88-1.23)	0.6485	1.03	(0.89-1.18)	0.7025	0.99	(0.85-1.15)	0.8671
rs6706003	2p21	46563392	0.99	(0.94-1.05)	0.7937	0.3575	0.94	(0.79-1.12)	0.4813	1.01	(0.88-1.16)	0.8651	0.93	(0.80-1.09)	0.3643
rs6755594a	2p21	46589295	1.04	(0.98-1.10)	0.2177	0.3408	1.19	(1.00-1.41)	0.0554	1	(0.87-1.15)	0.9877	1.1	(0.94-1.29)	0.2138
rs4662750	2q14.3	128392547	0.98	(0.93-1.04)	0.5566	0.2193	0.98	(0.83-1.17)	0.8551	1.06	(0.92-1.22)	0.445	0.97	(0.83-1.13)	0.6799
rs72851889	2q22.3	144694129	1.15	(0.99-1.33)	0.0757	0.6319	0.73	(0.46-1.18)	0.1976	1.27	(0.90-1.80)	0.1786	0.89	(0.59-1.35)	0.5955
rs72855540	2q22.3	144990548	1.1	(0.95-1.27)	0.215	0.4895	0.85	(0.50-1.43)	0.5339	1.51	(1.04-2.18)	0.0294	1.13	(0.74-1.74)	0.563
rs67311347b	3p22.1	40533243	1.08	(1.01-1.15)	0.0203	0.0079	0.98	(0.79-1.20)	0.828	0.95	(0.81-1.13)	0.5668	0.96	(0.80-1.15)	0.6729
rs2203002	3q23	141796239	0.96	(0.85-1.07)	0.4499	0.4643	1.2	(0.84-1.71)	0.3237	0.95	(0.70-1.28)	0.7285	1.33	(0.98-1.81)	0.0685
rs10936602c	3q26.2	169536637	1.03	(0.97-1.10)	0.3803	0.0388	1.2	(0.99-1.45)	0.0642	1.03	(0.88-1.20)	0.7407	0.85	(0.71-1.02)	0.0747
rs234043	3q26.31	172313367	1.02	(0.96-1.09)	0.4546	0.4193	0.91	(0.75-1.10)	0.3207	0.9	(0.77-1.05)	0.1698	0.92	(0.78-1.08)	0.3165
rs7697932	4q23	101005318	1.01	(0.95-1.07)	0.8082	0.2551	1.01	(0.84-1.21)	0.9018	1.05	(0.90-1.22 )	0.53	1	(0.85-1.17)	0.9679
rs17050872	4q28.2	131097748	0.98	(0.92-1.04)	0.5055	0.5753	1	(0.82-1.22)	0.9762	0.93	(0.79-1.09)	0.3544	0.89	(0.76-1.06)	0.1859
rs76912165d	5q15	92965344	1.06	(0.94-1.19)	0.3729	0.8498	0.7	(0.49-1.00)	0.0518	0.77	(0.59-1.02)	0.0699	0.56	(0.40-0.78)	0.0006
rs1266819	6p12.2	52094946	1	(0.94-1.06)	0.932	0.6572	1.08	(0.92-1.28)	0.3525	1.05	(0.91-1.21)	0.4862	1.14	(0.98-1.32)	0.0915
rs59294613	7q31.33	124554267	0.99	(0.93-1.06)	0.8261	0.1966	1	(0.83-1.20)	0.9905	0.86	(0.74-1.01)	0.0614	0.94	(0.79-1.10)	0.434
rs73149977	7q33	134488864	0.99	(0.93-1.05)	0.6256	0.6082	1	(0.84-1.20)	0.9618	0.88	(0.76-1.03)	0.1015	0.98	(0.84-1.15)	0.8265
rs2889e	8p21.3	22875909	0.97	(0.92-1.03)	0.3854	0.832	1.08	(0.90-1.29)	0.401	1.14	(0.99-1.32)	0.0785	1.02	(0.87-1.19)	0.8445
rs2241261	8p21.3	22876739	1.02	(0.97-1.08)	0.3901	0.8051	0.84	(0.71-1.00)	0.0503	0.89	(0.77-1.02)	0.0897	1.01	(0.87-1.18)	0.852
rs7913447f	10q22.1	73992040	1.01	(0.96-1.08)	0.6254	0.77	1.2	(1.00-1.44)	0.0521	1.01	(0.87-1.16)	0.9466	0.92	(0.79-1.08)	0.3041
rs11813268g	10q24.33	105682296	1.07	(0.99-1.15)	0.0882	0.2192	1.06	(0.85-1.32)	0.6291	0.96	(0.80-1.15)	0.6258	0.96	(0.79-1.17)	0.7161
rs77774900	11q21	95830733	1.14	(1.04-1.26)	0.0072	0.3846	1.04	(0.78-1.39)	0.7953	0.99	(0.79-1.26)	0.9571	0.99	(0.77-1.27)	0.9271
rs1800057	11q22.3	108143456	1	(0.84-1.21)	0.9645	0.6668	0.86	(0.41-1.79)	0.6843	1.98	(1.16-3.39)	0.0122	1.17	(0.62-2.20)	0.633
rs74911261h	11q22.3	108357137	1.01	(0.84-1.21)	0.8936	0.4063	0.92	(0.47-1.83)	0.8151	1.65	(0.99-2.73)	0.0526	1.19	(0.67-2.13)	0.5579
rs77736197	12q23.3	107623706	0.93	(0.81-1.07)	0.3125	0.5795	1.2	(0.77-1.87)	0.4237	1.22	(0.85-1.74)	0.2805	1.27	(0.86-1.86)	0.227
rs72730336i	14q24.2	73248661	1.03	(0.97-1.09)	0.3936	0.6251	1.02	(0.85-1.22)	0.8417	1.11	(0.95-1.28)	0.1798	1.12	(0.95-1.31)	0.1858
rs8007348j	14q24.2	73272730	1.03	(0.97-1.09)	0.3685	0.7527	1.03	(0.86-1.23)	0.7533	1.11	(0.95-1.28)	0.1818	1.12	(0.95-1.32)	0.1662
rs4903064k	14q24.2	73279420	1.02	(0.95-1.08)	0.5981	0.944	1.14	(0.93-1.38)	0.2001	1	(0.85-1.17)	0.9783	0.97	(0.81-1.15)	0.6882
rs2109794l	14q24.2	73288855	1.03	(0.97-1.10)	0.3575	0.6114	1.2	(0.99-1.45)	0.0689	0.98	(0.84-1.15)	0.8464	0.98	(0.83-1.17)	0.8431
rs11637556m	15q22.31	66728951	0.98	(0.92-1.04)	0.4675	0.4015	1.12	(0.93-1.35)	0.2316	1	(0.86-1.17)	0.9706	0.94	(0.80-1.11)	0.4759
rs4804368	19p13.2	7190290	1.04	(0.98-1.10)	0.1998	0.0277	0.93	(0.78-1.10)	0.3739	1.03	(0.90-1.19)	0.6585	0.84	(0.73-0.98)	0.0304
rs714024n	22q13.31	47013535	1.01	(0.96-1.07)	0.669	0.5607	1.03	(0.86-1.24)	0.7115	1.06	(0.91-1.22)	0.4698	0.97	(0.82-1.13)	0.6732
asurrogate for rs35508970 (not a biallelic variant)
b surrogate for rs9821249 (r2 = 0.97 in CEU)
c surrogate for rs4955575 (r2 = 0.97 in CEU)
d Surrogate for rs76499851 (r2 = 0.55 in CEU)
eSurrogate for rs2241260 (r2 = 0.97 in CEU)
f Surrogate for rs6480601 (r2 = 0.76 in CEU)
g Surrogate for rs2488002 (r2 = 1.0 in CEU)
h Surrogate for rs117706999 (r2 = 0.83 in CEU)
i Surrogate for rs74884082 (r2 = 1.0 in CEU)
j Surrogate for rs74884082 (r2 = 0.92 in CEU)
k Surrogate for rs28840762 (r2 = 0.91 in CEU)
l Surrogate for rs28840762 (r2 = 0.97 in CEU)
m Surrogate for rs12905354 (r2 = 0.65 in CEU)
n Surrogate for rs139189523 (r2 = 1.0 in CEU)
*Stage analysis restricted to the IARC series.
