# Supplementary material for: Genome-wide association study identifies multiple risk loci for renal cell carcinoma
Source: Nat Commun. 2017 Jun 9;8:15724. doi: 10.1038/ncomms15724 (PMC5472706; doi:10.1038/ncomms15724)
Supplement: Supplementary Data 3 — Annotation of functional variation in newly identified susceptibility regions using ENCODE data [file ncomms15724-s4.xlsx]

## Sheet: 1p32
chr	pos (hg38)	LD	LD	variant	Ref	Alt		RegulomeDB Score	GENCODE	dbSNP	Promoter	Enhancer	DNAse	Proteins	Motifs	NHGRI/EBI	GRASP QTL	Selected eQTL
		(r²)	(D')				Possible Functional SNP		genes	func annot	histone marks	histone marks		bound	changed	GWAS hits	hits	hits
1	50426875	1.0	1.0	rs1278525	A	G		No Data	3.4kb 5' of DMRTA2		BRN	ESDR, IPSC, ESC, BRST, BLD, BRN, SKIN, ADRL, MUS, PANC, GI, SPLN			BCL,BHLHE40,CTCF,E2F,Egr-1,HEY1,Pou2f2,Rad21,SMC3,YY1			1 hit
1	50431670	0.99	1.0	rs1278519	A	C	RegulomeDB	2b	7.8kb 3' of FAF1		IPSC	IPSC, ESC			Ets,Glis2,PLAG1,Roaz,Zic			2 hits
1	50425295	0.99	1.0	rs1278527	T	C	HaploReg	No Data	1.8kb 5' of DMRTA2		IPSC, BRN, THYM, LNG	ESC, ESDR, IPSC, BLD, BRN, SKIN, FAT, LIV, GI, ADRL, MUS, PLCNT, THYM, HRT, LNG, OVRY, PANC, SPLN, VAS	ESDR,ESC,IPSC,SKIN					2 hits
1	50424962	0.99	1.0	rs1278529	C	T	HaploReg	5	1.5kb 5' of DMRTA2		IPSC, SKIN, BRN, HRT, THYM, LNG, CRVX, MUS	ESC, ESDR, LNG, IPSC, BLD, MUS, BRN, SKIN, LIV, GI, ADRL, PLCNT, THYM, HRT, OVRY, PANC, SPLN, BRST, VAS	ESC,IPSC,KID,MUS,GI	SUZ12,POL2B				1 hit
1	50426527	0.99	1.0	rs2653892	T	C	HaploReg	6	3kb 5' of DMRTA2		IPSC, BRN	ESDR, ESC, IPSC, BRST, BLD, BRN, SKIN, ADRL, MUS, PANC, SPLN	ESDR,ESC,IPSC,BLD		TEF-1			1 hit
1	50426530	0.99	1.0	rs2784145	T	C	RegulomeDB+HaploReg	1d	3kb 5' of DMRTA2		IPSC, BRN, HRT	ESDR, IPSC, ESC, BRST, BLD, SKIN, ADRL, BRN, MUS, PANC, GI, SPLN	ESDR,ESC,IPSC,BLD		Pax-8,RBP-Jkappa,TEF-1			1 hit
1	50425541	0.98	0.99	rs1278526	A	C	HaploReg	6	2kb 5' of DMRTA2		IPSC, BRN, GI, THYM, LNG	ESC, ESDR, IPSC, BRST, BLD, BRN, SKIN, LIV, GI, ADRL, MUS, PLCNT, HRT, LNG, PANC, SPLN	ESDR,IPSC,IPSC		Myb			1 hit
1	50423583	0.97	0.99	rs1278530	G	A	HaploReg	No Data	82bp 5' of DMRTA2		ESC, ESDR, IPSC, FAT, BLD, STRM, LIV, BRN, GI, OVRY, HRT, LNG, CRVX, MUS	BRST, BLD, GI, BRN, HRT, LNG, THYM, PANC, PLCNT, SPLN, BONE	ESC,ESDR,ESC,IPSC,IPSC,SKIN,SKIN,BRN,BRN,KID,GI,VAS		TEF-1			2 hits
1	50424977	0.95	0.98	rs1278528	T	G	HaploReg	6	1.5kb 5' of DMRTA2		IPSC, SKIN, BRN, HRT, THYM, LNG, CRVX, MUS	ESC, ESDR, LNG, IPSC, BLD, MUS, BRN, SKIN, LIV, GI, ADRL, PLCNT, THYM, HRT, OVRY, PANC, SPLN, BRST, VAS	ESC,IPSC,GI	SUZ12,POL2B	AP-2,TATA,Zfx			1 hit
1	50502425	0.92	0.96	rs10788928	T	A		No Data	FAF1	intronic			SKIN	PU1	GR,Pou6f1			2 hits
1	50435696	0.92	1.0	rs1278515	T	C	RegulomeDB	4	3.8kb 3' of FAF1						HNF4,LXR			1 hit
1	50397340	0.9	-0.96	rs2653874	T	C		6	20kb 3' of DMRTA2						E2A,Pou3f1
1	50397322	0.9	-0.96	rs2653875	T	C		6	20kb 3' of DMRTA2						ATF3,GATA,HNF1			1 hit
1	50397221	0.9	-0.96	rs2653876	G	C		No Data	20kb 3' of DMRTA2						Glis2,LF-A1,LXR,PLAG1,Pax-5
1	50411854	0.9	-0.96	rs2653901	T	A		No Data	5.7kb 3' of DMRTA2						RXRA
1	50397857	0.9	-0.96	rs2784125	G	A		5	20kb 3' of DMRTA2
1	50396511	0.9	-0.96	rs2784128	C	T		6	21kb 3' of DMRTA2
1	50411435	0.9	-0.96	rs2784157	G	A		No Data	6.1kb 3' of DMRTA2						Foxj2,Pou2f2,Pou5f1			1 hit
1	50416487	0.89	0.95	rs1278537	G	T	HaploReg	6	1.1kb 3' of DMRTA2		ESC, ESDR, IPSC, HRT, MUS	ESDR, IPSC, FAT, BLD, SKIN, LIV, ADRL, BRN, MUS, GI, PANC, SPLN, BONE	ESC,ESDR,ESC,IPSC,LNG	SUZ12	AP-1,E2F,EWSR1-FLI1,GATA,HDAC2,Irf,PU.1,RXRA,SP1,SPIB,STAT,TATA,VDR,p300			1 hit
1	50406175	0.89	-0.96	rs1502856	G	A		No Data	11kb 3' of DMRTA2						DMRT3,DMRT4,DMRT7,Obox6		1 hit	1 hit
1	50407433	0.89	-0.96	rs2455640	C	T		6	10kb 3' of DMRTA2						Osr
1	50407001	0.89	-0.96	rs2484676	A	T		No Data	11kb 3' of DMRTA2									1 hit
1	50405495	0.89	-0.96	rs2484678	C	T		No Data	12kb 3' of DMRTA2						Pou2f2,Pou5f1			1 hit
1	50402745	0.89	-0.96	rs2484680	T	C		No Data	15kb 3' of DMRTA2						AP-1
1	50397494	0.89	-0.96	rs2484681	G	T		6	20kb 3' of DMRTA2						Gsc
1	50397487	0.89	-0.96	rs2484682	A	G		6	20kb 3' of DMRTA2						TR4
1	50402364	0.89	-0.96	rs2653870	C	T		6	15kb 3' of DMRTA2						Dbx1,Foxk1,Hoxd8,Mrg1::Hoxa9,Ncx,PLZF,Pbx-1,Sox,Zfp105
1	50401849	0.89	-0.96	rs2653871	C	T		No Data	16kb 3' of DMRTA2
1	50407561	0.89	-0.96	rs2653904	A	G		6	10kb 3' of DMRTA2						Foxa,Isl2,PU.1,Pou1f1,STAT
1	50403194	0.89	-0.96	rs2784117	G	A		6	14kb 3' of DMRTA2						AhR,Pax-4
1	50402056	0.89	-0.96	rs2784118	T	C		5	15kb 3' of DMRTA2						BRCA1,FAC1
1	50400946	0.89	-0.96	rs2784119	A	G		No Data	17kb 3' of DMRTA2						AP-1,SP2			1 hit
1	50399587	0.89	-0.96	rs2784121	C	T		No Data	18kb 3' of DMRTA2						Rad21,Smad3,Smad4,TATA,Zfx
1	50399336	0.89	-0.96	rs2784123	A	G		6	18kb 3' of DMRTA2						Maf,NRSF,Pax-5,Zfp691
1	50399297	0.89	-0.96	rs2784124	G	A		6	18kb 3' of DMRTA2						HDAC2,Irf,NF-AT,Pou2f2
1	50397440	0.89	-0.96	rs2784126	C	T		6	20kb 3' of DMRTA2						CTCF,PU.1,Rad21,SMC3
1	50397359	0.89	-0.96	rs2784127	A	C		6	20kb 3' of DMRTA2						Irf			1 hit
1	50410929	0.89	-0.96	rs2784156	C	T		5	6.6kb 3' of DMRTA2						Foxp1,Sox
1	50405179	0.89	-0.96	rs2784160	G	A		6	12kb 3' of DMRTA2						CTCF,E2A,Gcm1,HDAC2,Hic1,Rad21			1 hit
1	50404411	0.89	-0.96	rs2885040	G	C		5	13kb 3' of DMRTA2						AP-1,ATF3,Arnt,BHLHE40,DEC,E2F,Myc,NF-E2,SIRT6,SREBP,Sin3Ak-20
1	50399782	0.88	-0.95	rs34203451	AT	A	RegulomeDB	4	18kb 3' of DMRTA2						CIZ,HDAC2,HNF1,Mef2,NF-AT
1	50468158	0.88	0.97	rs4926555	A	G	RegulomeDB	4	RP5-850O15.3	intronic					Dlx2,En-1,Mrg1::Hoxa9,Msx-1,Zbtb3,p300			1 hit
1	50490459	0.87	0.96	rs12098011	G	A	RegulomeDB	4	FAF1	intronic					EWSR1-FLI1,Evi-1,GATA,HDAC2,Irf,TATA,p300			1 hit
1	50399644	0.87	-0.96	rs2653872	C	A	RegulomeDB	4	18kb 3' of DMRTA2						E2A
1	50399468	0.87	-0.96	rs2784122	A	G	RegulomeDB	4	18kb 3' of DMRTA2						BDP1,EBF,LUN-1,NRSF,Sin3Ak-20
1	50397067	0.86	-0.96	rs138279357	TAAAGATTC	T	RegulomeDB	4	20kb 3' of DMRTA2						E2F,Fox,GATA,Irf
1	50374068	0.83	-0.92	rs2356864	G	A	RegulomeDB	2b	43kb 3' of DMRTA2						AFP1,Dmbx1			1 hit
1	50398045	0.79	-0.92	rs2653873	G	A		5	20kb 3' of DMRTA2						AhR::Arnt,Arnt,BDP1,RXRA
1	50366546	0.77	-0.91	rs200642148	C	CCCTT		No Data	51kb 3' of DMRTA2						EWSR1-FLI1,GATA,HDAC2,p300
1	50494849	0.76	0.96	rs10888690	T	C		No Data	FAF1	intronic					STAT		1 hit	2 hits
1	50513255	0.76	0.94	rs12130340	A	G		6	FAF1	intronic								1 hit
1	50396315	0.76	-0.96	rs6676515	G	A		No Data	21kb 3' of DMRTA2						Foxj2,GATA			1 hit
1	50525801	0.73	0.92	rs10888692	C	G		No Data	FAF1	intronic								2 hits
1	50519290	0.73	0.92	rs12096443	C	T		6	FAF1	intronic					CHOP::CEBPalpha,Maf,Zbtb3
1	50550931	0.72	0.91	rs10888696	G	A		5	FAF1	intronic					FXR,Hand1,ZEB1			1 hit
1	50389411	0.72	-0.95	rs12137724	A	G		No Data	28kb 3' of DMRTA2						Foxj2,HMG-IY,HNF1,HP1-site-factor,Mef2,Myf,Zfp105
1	50387097	0.72	-0.95	rs2055491	T	C	RegulomeDB	4	30kb 3' of DMRTA2						CDP,Pbx-1,Pou1f1			1 hit
1	50387048	0.72	-0.95	rs2055492	A	G	RegulomeDB	2b	31kb 3' of DMRTA2						Foxc1,NRSF,Sin3Ak-20
1	50395548	0.72	-0.95	rs2653878	A	C	RegulomeDB	4	22kb 3' of DMRTA2						DMRT3,Foxp3			1 hit
1	50392846	0.72	-0.95	rs2653882	C	G		6	25kb 3' of DMRTA2						Foxd3,Obox6,Pou2f2,Pou3f2,SETDB1
1	50392580	0.72	-0.95	rs2653883	A	G		5	25kb 3' of DMRTA2						Cphx,HNF1,HP1-site-factor,Mrg1::Hoxa9,Mrg,Nkx6-1,Pou4f3,Pou6f1,Tgif1
1	50392415	0.72	-0.95	rs2653884	A	G		No Data	25kb 3' of DMRTA2						Pou2f2,Sox
1	50390605	0.72	-0.95	rs2653885	T	C		6	27kb 3' of DMRTA2						Arid5a,Foxk1,Hoxd10,Sox,TATA
1	50390521	0.72	-0.95	rs2653886	T	A		No Data	27kb 3' of DMRTA2						Evi-1,Mef2
1	50394827	0.72	-0.95	rs2784129	C	A		No Data	23kb 3' of DMRTA2						Dbx2,Foxa,Foxj2,Foxk1,HNF6,Isl2
1	50392600	0.72	-0.95	rs2784130	G	A	RegulomeDB	4	25kb 3' of DMRTA2						RXRA			1 hit
1	50392041	0.72	-0.95	rs2784131	T	A		5	26kb 3' of DMRTA2						GATA,HDAC2,PRDM1			1 hit
1	50390865	0.72	-0.95	rs2784132	G	T		No Data	27kb 3' of DMRTA2						GLI,Myb,Pbx3
1	50390036	0.72	-0.95	rs2784133	A	G		No Data	28kb 3' of DMRTA2						GR
1	50389465	0.72	-0.95	rs34660213	A	G		6	28kb 3' of DMRTA2						Evi-1,Osf2,Pou2f2,Pou6f1,SIX5,Sox
1	50388793	0.72	-0.95	rs5027764	G	A		6	29kb 3' of DMRTA2						AP-1,SP1,ZBRK1
1	50382164	0.71	-0.93	rs12034018	A	G		No Data	35kb 3' of DMRTA2						RFX5,RREB-1,THAP1,YY1
1	50572655	0.71	0.9	rs12121301	T	A		6	FAF1	intronic		HRT			Nanog			1 hit
1	50389535	0.71	-0.95	rs12134378	T	A		No Data	28kb 3' of DMRTA2						AP-2,Maf,Mtf1,Zbtb3
1	50382775	0.71	-0.93	rs1502855	T	C		No Data	35kb 3' of DMRTA2						DMRT2,DMRT3,DMRT4
1	50573628	0.71	0.9	rs17383290	A	G		5	FAF1	intronic					Egr-1,SMC3			1 hit
1	50393076	0.71	-0.95	rs2653881	G	A		5	24kb 3' of DMRTA2
1	50390252	0.71	-0.95	rs2653887	A	G		6	27kb 3' of DMRTA2						DMRT2,EWSR1-FLI1,ZNF263
1	50385517	0.71	-0.93	rs2653896	A	C		6	32kb 3' of DMRTA2						Cdx
1	50383734	0.71	-0.93	rs2653898	A	T		No Data	34kb 3' of DMRTA2						LUN-1,RFX5
1	50383484	0.71	-0.93	rs2653900	G	A		No Data	34kb 3' of DMRTA2						COMP1,GATA,HDAC2
1	50386577	0.71	-0.93	rs2784135	A	G		No Data	31kb 3' of DMRTA2					JUND	Mrg1::Hoxa9,STAT
1	50385456	0.71	-0.93	rs2784136	C	T		5	32kb 3' of DMRTA2						E2A,Lmo2-complex,Myf,ZEB1
1	50383875	0.71	-0.93	rs2784138	C	T		5	34kb 3' of DMRTA2						E2A,TBX5,ZEB1
1	50563715	0.71	0.9	rs3789584	T	C		5	FAF1	intronic		SKIN			Otx2			1 hit
1	50386251	0.71	-0.94	rs4448561	T	A		No Data	31kb 3' of DMRTA2						AP-1,Lhx3,Pax-4
1	50388982	0.71	-0.95	rs5027763	A	G		No Data	29kb 3' of DMRTA2						Foxa,GR
1	50388525	0.71	-0.95	rs7522339	G	C		No Data	29kb 3' of DMRTA2						AP-4,E2A,HEN1,LBP-1,SIRT6
1	50383602	0.7	-0.93	rs2484683	A	G		6	34kb 3' of DMRTA2						Foxp1,HDAC2,HMG-IY,Ik-2,OTX,Pax-4,Zfp105,Zfp410,p300
1	50385327	0.7	-0.93	rs35397643	CT	C		6	32kb 3' of DMRTA2						ERalpha-a,Zbtb3
1	50592823	0.7	0.9	rs9969991	T	A		6	FAF1	intronic					LUN-1,Mxi1,Pitx2
1	50389612	0.69	-0.95	rs12145267	C	T		6	28kb 3' of DMRTA2						BDP1,GR,LUN-1
1	50597304	0.69	0.89	rs3850873	A	G		6	FAF1	intronic					ERalpha-a,Hltf			1 hit
1	50597459	0.69	0.89	rs3850874	C	T		No Data	FAF1	intronic					HMG-IY,Pou2f2,Pou3f2			1 hit
1	50620665	0.68	0.88	rs10888700	T	C		No Data	FAF1	intronic			ESC,ESC,IPSC	CTCF,RAD21	Egr-1,Foxp1,Pax-6			1 hit
1	50628018	0.68	0.88	rs11205746	A	G	RegulomeDB	4	FAF1	intronic					CTCF,GATA			1 hit
1	50609368	0.68	0.88	rs12094601	T	A		5	FAF1	intronic					AP-1,AP-2,BATF,BCL,Bach1,GR,Irf,KAP1,Maf,Myc,RORalpha1,TCF4,p300			1 hit
1	50371283	0.68	-0.92	rs12124357	A	G		5	46kb 3' of DMRTA2			IPSC, BRST
1	50379969	0.68	-0.92	rs12731247	A	G		6	38kb 3' of DMRTA2						Foxj1,Foxk1,Foxl1,Nkx3,Pou2f2,TATA
1	50380132	0.68	-0.92	rs12731855	G	T		No Data	37kb 3' of DMRTA2						AP-1,Pdx1,YY1
1	50614519	0.68	0.88	rs141811210	G	GTAA		No Data	FAF1	intronic					Arid5a,DMRT2,DMRT3,Hdx,Mef2,STAT,TATA
1	50601124	0.68	0.89	rs199662642	C	CAT		6	FAF1	intronic					CEBPB,p300
1	50378104	0.68	-0.92	rs2455637	A	C		6	39kb 3' of DMRTA2						Hmx,Nkx2,THAP1			1 hit
1	50367742	0.68	-0.92	rs2653888	T	C		6	50kb 3' of DMRTA2				VAS		DMRT2
1	50380614	0.68	-0.92	rs2653893	A	G		No Data	37kb 3' of DMRTA2						Pou2f2
1	50383692	0.68	-0.93	rs2653899	T	C		No Data	34kb 3' of DMRTA2						BCL,CTCF,Irf,Myf,NRSF,RXRA,Rad21,SMC3,SP1,TFII-I
1	50379693	0.68	-0.92	rs2784152	T	G		6	38kb 3' of DMRTA2						Sox
1	50597144	0.68	0.89	rs34130690	GT	G		No Data	FAF1	intronic					Fox,Foxi1,GR,Myb
1	50601125	0.68	0.89	rs34837212	A	ATG		6	FAF1	intronic					CEBPB,p300
1	50379257	0.68	-0.92	rs7517924	T	G		No Data	38kb 3' of DMRTA2						GR,HNF4,Mrg,RXRA,Tgif1			1 hit
1	50379025	0.68	-0.92	rs7525764	G	A	HaploReg	No Data	39kb 3' of DMRTA2			BLD	LNG		BDP1,HNF4			1 hit
1	50379187	0.68	-0.92	rs7525876	G	C		5	38kb 3' of DMRTA2						PLZF,TATA
1	50628336	0.68	0.88	rs9803853	T	C		5	FAF1	intronic					CDP,HDAC2		1 hit	1 hit
1	50649501	0.67	0.88	rs11205751	T	C		No Data	FAF1	intronic					CEBPG,Dbx1,HNF1,Pax-4,Pax-6,Pou2f2,p300
1	50365224	0.67	-0.91	rs115519621	T	A		No Data	52kb 3' of DMRTA2
1	50648831	0.67	0.88	rs11584472	T	C		6	FAF1	intronic		SKIN			BDP1,Maf,NF-E2,TFII-I
1	50364207	0.67	-0.91	rs145905639	G	A		6	53kb 3' of DMRTA2						RREB-1
1	50378039	0.67	-0.92	rs2455638	C	G		5	40kb 3' of DMRTA2						EBF,Isl2,Nkx6-1,Pou1f1,Smad,Vax2
1	50649136	0.67	0.88	rs28699363	C	T		No Data	FAF1	intronic					AFP1,Foxp1,Hoxa9,Irf,Mef2,Pax-4,Pou3f2,Pou3f3,Zfp105
1	50641303	0.67	0.88	rs6658904	G	T		6	FAF1	intronic					CHD2,E2F,HNF4,RXR::LXR,RXRA,TATA
1	50373318	0.67	-0.92	rs6660621	T	C		5	44kb 3' of DMRTA2						Hbp1,Pou6f1			1 hit
1	50375710	0.67	-0.91	rs7515823	G	A		5	42kb 3' of DMRTA2						HMGN3
1	50425421	0.67	1	rs7550594	C	T	HaploReg	No Data	1.9kb 5' of DMRTA2		ESC, IPSC, BRN, THYM, LNG	ESC, ESDR, IPSC, BRST, BLD, BRN, SKIN, FAT, LIV, GI, ADRL, MUS, PLCNT, THYM, LNG, OVRY, PANC, HRT, SPLN, BONE	ESC,HRT,GI		ERalpha-a,GR			2 hits
1	50381437	0.66	-0.91	rs9436893	C	G	RegulomeDB	4	36kb 3' of DMRTA2						BDP1,CTCF,Rad21,SZF1-1
1	50395949	0.64	-0.94	rs2653877	C	T		No Data	22kb 3' of DMRTA2						SIX5,SP1,p300
1	50382122	0.58	-0.91	rs12041003	C	G		6	35kb 3' of DMRTA2						CCNT2,E2F,Egr-1,Ets,Irf,Klf4,Klf7,MAZR,MZF1::1-4,Myc,Nrf1,PLAG1,PU.1,SP1,STAT,TATA,UF1H3BETA,WT1,ZNF219,Zfp281,Zfp740,Znf143
1	50426377	0.54	1	rs17363904	C	A	HaploReg	5	2.9kb 5' of DMRTA2		IPSC, BRN	ESDR, ESC, IPSC, BRST, BLD, BRN, SKIN, ADRL, MUS, PANC, SPLN	ESC,IPSC,IPSC,BLD	SUZ12	Spz1,WT1			1 hit
1	50445485	0.54	1	rs718257	G	A		No Data	FAF1	intronic					Mef2			2 hits
1	50460550	0.54	0.99	rs78885842	T	A		No Data	FAF1	intronic		BRN, HRT			Isl2,Lhx3,Pou3f2,Pou3f4,TATA			1 hit
1	50435406	0.53	1	rs17382304	C	T		6	4.1kb 3' of FAF1						Mrg1::Hoxa9,PEBP,SREBP			1 hit
1	50472787	0.53	0.98	rs17382596	T	G		No Data	FAF1	intronic		ESC			E2F,Hlx1,Sp100			1 hit
1	50489324	0.53	0.98	rs3862271	T	C		6	FAF1	intronic		SKIN			HNF1,Hoxc6,Pax-4			1 hit
1	50431597	0.53	1	rs76325451	G	A		6	7.9kb 3' of FAF1		IPSC	IPSC, ESC			HP1-site-factor,VDR			1 hit
1	50456006	0.51	0.98	rs112928681	C	T		6	FAF1	intronic					GLI,Irf,SETDB1,SP1,TATA			1 hit
1	50501888	0.51	0.96	rs76027421	C	A		No Data	FAF1	intronic					Mef2,Pou2f2			1 hit
1	50386775	0.5	-0.98	rs2784134	A	G		6	31kb 3' of DMRTA2						NF-I,NF-Y
1	50412430	0.5	0.98	rs6664846	G	A	RegulomeDB	4	5.1kb 3' of DMRTA2						DMRT5,GATA,HMGN3,Maf			2 hits
1	50506343	0.5	0.96	rs78012880	G	A		6	FAF1	intronic					Nkx2			1 hit
1	50403527	0.49	0.96	rs10449746	A	T		No Data	14kb 3' of DMRTA2									1 hit
1	50395118	0.49	0.96	rs11205719	T	A		6	22kb 3' of DMRTA2						Nkx3			1 hit
1	50410164	0.49	0.96	rs11576968	A	G		6	7.4kb 3' of DMRTA2						Brachyury,Eomes,Rad21			1 hit
1	50389229	0.49	0.96	rs11584889	T	C		No Data	28kb 3' of DMRTA2						DMRT2,GR,Mef2,Sox
1	50403012	0.49	0.96	rs11588379	A	G		5	15kb 3' of DMRTA2								1 hit	2 hits
1	50389041	0.49	0.96	rs150336260	C	T		No Data	29kb 3' of DMRTA2						SRF
1	50397530	0.49	0.96	rs3907676	A	G		No Data	20kb 3' of DMRTA2						Smad4,Sox			2 hits
1	50397782	0.49	0.96	rs7413619	A	G		6	20kb 3' of DMRTA2						Bach1,Nrf1,RORalpha1			2 hits
1	50403636	0.49	0.96	rs7533724	C	T		5	14kb 3' of DMRTA2						Foxa,Irf,STAT,p300			1 hit
1	50393771	0.49	0.96	rs75564426	C	T	HaploReg	No Data	24kb 3' of DMRTA2		ESDR	ESC, IPSC	ESC,ESDR,ESC,IPSC,IPSC	YY1
1	50399949	0.49	0.96	rs77077069	A	G		No Data	18kb 3' of DMRTA2						Nkx2,Nkx3,TATA
1	50398162	0.49	0.96	rs79568404	G	C		No Data	19kb 3' of DMRTA2						GR
1	50396080	0.49	0.96	rs80309456	T	C		6	21kb 3' of DMRTA2						ELF1,YY1			1 hit
1	50415093	0.48	0.96	rs17372363	C	G		6	2.5kb 3' of DMRTA2		IPSC			MAFF,MAFK				2 hits
1	50413500	0.48	0.97	rs3862269	A	T		6	4kb 3' of DMRTA2						AhR::Arnt,Arnt,BDP1,COMP1,Eomes,NRSF,Nanog,RXRA,VDR			1 hit
1	50394073	0.48	0.96	rs4309025	C	G		No Data	23kb 3' of DMRTA2		ESDR	ESC, IPSC			COMP1,PRDM1		1 hit	1 hit
1	50374550	0.47	0.95	rs111233385	A	G		No Data	43kb 3' of DMRTA2
1	50374823	0.47	0.95	rs111529796	C	A		6	43kb 3' of DMRTA2						PTF1-beta,Pax-4
1	50369934	0.47	0.95	rs11205716	G	A		6	48kb 3' of DMRTA2				ESC	CTCF,RAD21	p300		1 hit	1 hit
1	50369091	0.47	0.95	rs113471291	C	T		5	48kb 3' of DMRTA2			IPSC, BRST, BRN, SPLN			CDP
1	50373486	0.47	0.95	rs12071347	A	C		6	44kb 3' of DMRTA2						CEBPB,Myc,NRSF,YY1		1 hit	1 hit
1	50374876	0.47	0.95	rs12072933	A	G		6	43kb 3' of DMRTA2						Pax-5,RXRA
1	50370662	0.47	0.95	rs2356865	C	T		No Data	47kb 3' of DMRTA2			IPSC, BRST			AP-1,TATA			1 hit
1	50366612	0.47	0.95	rs3862268	C	A		No Data	51kb 3' of DMRTA2						EWSR1-FLI1,Foxp1,GATA,HDAC2,Irf,Nanog,STAT,p300
1	50376869	0.47	0.95	rs4926862	T	C		No Data	41kb 3' of DMRTA2						Sox
1	50375463	0.47	0.95	rs7415537	C	T		No Data	42kb 3' of DMRTA2						CTCF,GR,Irf
1	50380142	0.47	0.95	rs7521195	T	G		6	37kb 3' of DMRTA2						Pdx1,YY1
1	50378177	0.47	0.95	rs76645092	G	C		No Data	39kb 3' of DMRTA2						LXR,VDR
1	50364107	0.46	0.94	rs150024599	C	T		No Data	53kb 3' of DMRTA2						SRF
1	50391520	0.46	0.93	rs3850872	G	A		6	26kb 3' of DMRTA2						Arid3a,Cdx,Dbx1,Dlx3,Foxl1,Hlx1,Hoxa10,Hoxd10,Hoxd8,Lhx3,Mef2,Ncx,Nkx3,Nkx6-1,Pou1f1,Pou2f2,Pou3f3,Pou3f4,Sox,TATA			1 hit
1	50365283	0.46	0.94	rs3992627	A	G		6	52kb 3' of DMRTA2						TATA		1 hit
1	50364739	0.46	0.94	rs4619014	G	A		6	53kb 3' of DMRTA2						Foxd3,Foxj1,Foxk1,Foxo,Foxp1,HDAC2,Irf,p300
1	50364506	0.46	0.94	rs6588384	A	G		No Data	53kb 3' of DMRTA2						COMP1,Foxc1
1	50363586	0.46	0.94	rs6690643	A	G		No Data	54kb 3' of DMRTA2						HDAC2,Nanog
1	50364332	0.46	0.94	rs6693834	A	C		No Data	53kb 3' of DMRTA2						Cdx,Dbx1,Dmbx1,Gsc,HNF1,Hlx1,Ncx,Obox3,Pou2f2,Pou4f3,STAT
1	50364453	0.46	0.94	rs6696535	T	C		5	53kb 3' of DMRTA2
1	50363613	0.46	0.94	rs6704148	G	A		No Data	54kb 3' of DMRTA2						AP-1,EWSR1-FLI1,HDAC2,Hlx1,Irf,Pou1f1,Pou2f2,TATA,p300
1	50416002	0.45	0.92	rs17363827	G	A	HaploReg	5	1.5kb 3' of DMRTA2		ESC, IPSC	ESDR, IPSC, ESC, FAT, BLD, BRN, SKIN, ADRL, MUS, GI, THYM, HRT, SPLN	ESC,ESDR,ESC,IPSC,IPSC,BLD	CTCF	Egr-1,GATA,Irf,PU.1,Pax-5,SPIB,TFIIA,ZNF263			1 hit
1	50363475	0.45	0.93	rs6701551	G	A		No Data	54kb 3' of DMRTA2						Nrf-2
1	50362798	0.44	0.94	rs11205715	C	T		No Data	55kb 3' of DMRTA2									1 hit
1	50360768	0.44	0.94	rs6670420	C	T	RegulomeDB	2b	57kb 3' of DMRTA2						Bbx,Cdx,Duxl,HNF6,Pbx-1
1	50360989	0.44	0.94	rs6683247	A	G		No Data	57kb 3' of DMRTA2						Nkx2,Spz1
1	50361528	0.44	0.94	rs6683864	A	T	RegulomeDB	4	56kb 3' of DMRTA2						BHLHE40,GATA,MIF-1
1	50362420	0.44	0.94	rs7550602	G	A		6	55kb 3' of DMRTA2						Rhox11
1	50385775	0.43	0.96	rs138715055	TACATA	T	RegulomeDB	4	32kb 3' of DMRTA2						ATF2,SIX5,Znf143
1	50385774	0.43	0.96	rs199988729	TTACA	T		No Data	32kb 3' of DMRTA2						ATF2,Egr-1,SIX5,Znf143
1	50472176	0.43	-0.98	rs3827730	T	C	HaploReg	No Data	FAF1	intronic		ESC, IPSC	ESC,IPSC,BLD	CTCF	Pax-5	1 hit	1 hit
1	50360742	0.43	0.93	rs6683005	A	T		No Data	57kb 3' of DMRTA2						GR
1	50688144	0.41	0.9	rs11576128	T	A		6	FAF1	intronic					Cdx,Dbx1,Foxa,Foxd3,Foxf1,Foxi1,Foxj1,Foxj2,Foxl1,Foxo,Foxp1,HDAC2,HMG-IY,Ncx,Pou3f2,Pou3f4,TATA,Zfp105,p300			2 hits
1	50359773	0.41	0.92	rs4086663	A	C		No Data	58kb 3' of DMRTA2				ESDR		CTCF,Rad21,Smad4,Smad,Zic
1	50533095	0.4	0.92	rs111604405	T	C		6	FAF1	intronic					E2A,HDAC2,TBX5,ZEB1			2 hits
1	50529175	0.4	0.92	rs11577519	C	T		No Data	FAF1	intronic		ESDR			BAF155,Dbx1,Ets,Foxo,Foxp1,HNF1,Hlx1,Mef2,NF-I,Pou3f2,SIX5,TATA,Znf143			3 hits
1	50529040	0.4	0.92	rs11587148	T	C		6	FAF1	intronic					Foxa,GATA,GR,HNF1,Hmbox1,TCF12			3 hits
1	50441766	1	1	rs4381241	T	C		No Data	FAF1	intronic					GATA			2 hits

## Sheet: 3p22
chr	pos (hg38)	LD	LD	variant		RegulomeDB Score	GENCODE	dbSNP		Ref	Promoter	Enhancer	DNAse	Proteins	Motifs	NHGRI/EBI	GRASP QTL	Selected eQTL
		(r²)	(D')		Possible Functional SNP		genes	func annot	RegulomeDB Scrore		histone marks	histone marks		bound	changed	GWAS hits	hits	hits
3	40491752	1.0	1.0	rs67311347		6	1.5kb 3' of ZNF619		6	G					Pou3f3,STAT,TATA			36 hits
3	40490766	0.99	1.0	rs1129200		6	529bp 3' of ZNF619		6	T		FAT			Barhl1,CDP,Hmx			36 hits
3	40491673	0.99	1.0	rs67680017		6	1.4kb 3' of ZNF619		6	C					ERalpha-a			35 hits
3	40489645	0.96	0.99	rs6762251		6	ZNF619	3'-UTR	6	G					Pou3f2		8 hits	39 hits
3	40491570	0.95	1.0	rs73080163		No Data	1.3kb 3' of ZNF619		No Data	G					RFX5,TCF4			35 hits
3	40491571	0.95	1.0	rs73080165		No Data	1.3kb 3' of ZNF619		No Data	G					Egr-1,NRSF,YY1			35 hits
3	40489632	0.94	0.97	rs66841330		No Data	ZNF619	3'-UTR	No Data	G								39 hits
3	40483917	0.9	0.96	rs13318770		No Data	ZNF619	intronic	No Data	T					DEC,HNF4,Myf,Osr			39 hits
3	40492801	0.86	0.93	rs138121651		6	2.6kb 3' of ZNF619		6	A					RREB-1			33 hits
3	40483966	0.85	0.93	rs113877092		6	ZNF619	intronic	6	CT					Mrg,Nrf-2,Pbx3,TCF11::MafG,Zbtb3			36 hits
3	40479827	0.85	0.94	rs4974029		6	ZNF619	intronic	6	C					Tgif1,Zbtb3		2 hits	42 hits
3	40474921	0.85	0.94	rs73080137		No Data	2.2kb 5' of ZNF619		No Data	A								40 hits
3	40474926	0.85	0.94	rs73080138		No Data	2.2kb 5' of ZNF619		No Data	A								41 hits
3	40471191	0.85	-0.93	rs7628247	RegulomeDB	5	5.9kb 5' of ZNF619		5	G		BLD			Foxp1,GATA,GR,HDAC2,Hdx,Irf,Sox,p300			45 hits
3	40471344	0.85	-0.93	rs7651204	RegulomeDB	4	5.8kb 5' of ZNF619		4	C		BLD			AhR			44 hits
3	40473399	0.85	-0.93	rs9822870		6	3.7kb 5' of ZNF619		6	A					LXR,Pitx2,Pitx3			41 hits
3	40462835	0.84	-0.93	rs13073003	RegulomeDB	4	464bp 3' of RPL14		4	C			SKIN	POL2	GR,HDAC2		3 hits	43 hits
3	40469101	0.84	-0.92	rs6782746		6	6.7kb 3' of RPL14		6	A					CAC-binding-protein,Klf4,Klf7,NRSF,SP1,Zfx			45 hits
3	40474699	0.84	-0.94	rs7640228		No Data	2.4kb 5' of ZNF619		No Data	G					Sox			40 hits
3	40462318	0.83	-0.92	rs11539046		5	RPL14	3'-UTR	5	G			SKIN		LBP-9,ZBTB33		2 hits	47 hits
3	40464249	0.83	-0.92	rs12633431		5	1.9kb 3' of RPL14		5	C		BLD, THYM		POL24H8,POL2				45 hits
3	40470008	0.83	-0.92	rs35668981		6	7.1kb 5' of ZNF619		6	AT					Dbx1,Evi-1,Foxp1,HDAC2,HMG-IY,Irf,Ncx,Pou2f2,Pou3f2,Zfp105			5 hits
3	40473090	0.83	-0.93	rs4571215		6	4kb 5' of ZNF619		6	A					AhR::Arnt,Arnt,BHLHE40,HIF1::Arnt,Hmx,Mxi1,Myc,SIRT6,Zfp161		2 hits	44 hits
3	40465057	0.83	-0.92	rs6771527	RegulomeDB+HaploReg	4	2.7kb 3' of RPL14		4	T		ESDR, IPSC, BLD	SKIN,CRVX,BLD,SKIN	POL2,POL2B,POL24H8	EBF,Myc,RFX5			45 hits
3	40463569	0.83	-0.92	rs6801185	RegulomeDB	4	1.2kb 3' of RPL14		4	C		BLD		POL2,POL2B			2 hits	43 hits
3	40465841	0.83	-0.92	rs7628796		5	3.5kb 3' of RPL14		5	G			CRVX		NF-E2		2 hits	46 hits
3	40477330	0.83	0.94	rs9882171	RegulomeDB+HaploReg	4	ZNF619	5'-UTR	4	G	ESC, ESDR, LNG, IPSC, FAT, STRM, BRST, BLD, MUS, BRN, SKIN, VAS, LIV, GI, ADRL, HRT, KID, PANC, PLCNT, THYM, OVRY, SPLN, CRVX, BONE		ESC,ESDR,ESDR,ESDR,ESC,BRST,BLD,BLD,BLD,BLD,BLD,BLD,SKIN,SKIN,SKIN,ADRL,BRN,HRT,GI,KID,LNG,MUS,MUS,PLCNT,GI,OVRY,PANC,MUS,GI,LNG,BLD,LIV,BRST,MUS,MUS,VAS,BLD,BLD,BRN,LNG	POL2,ETS1,ZBTB7A,HAE2F1	BDP1,NRSF,Sin3Ak-20,p300		2 hits	42 hits
3	40476246	0.82	-0.93	rs7633809		No Data	866bp 5' of ZNF619		No Data	A		ESC, BLD			HNF4			40 hits
3	40475699	0.81	0.91	rs12630072		5	1.4kb 5' of ZNF619		5	T					GR,Nanog,Pou2f2,Pou3f3,Pou5f1,SRF		2 hits	40 hits
3	40457691	0.81	-0.91	rs2276870	RegulomeDB+HaploReg	4	RPL14	intronic	4	C	ESC, ESDR, LNG, IPSC, FAT, STRM, BRST, BLD, MUS, BRN, SKIN, VAS, LIV, GI, ADRL, HRT, KID, PANC, PLCNT, THYM, OVRY, SPLN, CRVX, BONE		ESDR,LNG,BLD,BLD,BLD,BLD,SKIN,ADRL,BRN,HRT,MUS,PLCNT,GI,PANC,BLD,LIV,BRST,VAS,SKIN	CMYC,E2F1,HAE2F1,CCNT2	AhR,Ets,MIZF,Pou2f2,Sin3Ak-20,UF1H3BETA		2 hits	46 hits
3	40457782	0.81	-0.91	rs2276871	RegulomeDB+HaploReg	1b	RPL14	intronic	1b	A	ESC, ESDR, LNG, IPSC, FAT, STRM, BRST, BLD, MUS, BRN, SKIN, VAS, LIV, GI, ADRL, HRT, KID, PANC, PLCNT, THYM, OVRY, SPLN, CRVX, BONE		ESDR,BLD,SKIN,HRT,MUS,PLCNT,GI,BLD,SKIN		AP-2,SP1		11 hits	46 hits
3	40478041	0.81	0.91	rs4128740	RegulomeDB	3a	ZNF619	intronic	3a	C	ESC, ESDR, LNG, IPSC, FAT, STRM, BLD, MUS, BRN, SKIN, LIV, GI, PANC, HRT, CRVX, BRST, VAS, BONE	ESC, ESDR, IPSC, BRST, BLD, BRN, SKIN, ADRL, HRT, KID, PLCNT, GI, THYM, LNG, OVRY, PANC, MUS, SPLN	BLD	MAX	Evi-1,GR		2 hits	36 hits
3	40480482	0.81	0.91	rs4571217		6	ZNF619	intronic	6	A					Maf,Pax-4		6 hits	38 hits
3	40479287	0.81	0.91	rs56303661		No Data	ZNF619	intronic	No Data	C					HEN1,Pax-5			37 hits
3	40475334	0.81	-0.92	rs7640785		No Data	1.8kb 5' of ZNF619		No Data	G					p300			41 hits
3	40453199	0.81	-0.91	rs7641495	RegulomeDB+HaploReg	4	ENTPD3-AS1		4	T	ESC, ESDR, LNG, IPSC, FAT, STRM, BRST, BLD, MUS, BRN, SKIN, VAS, LIV, GI, ADRL, HRT, KID, PANC, PLCNT, THYM, OVRY, SPLN, CRVX, BONE		ESC,ESDR,ESDR,ESDR,ESDR,ESC,LNG,IPSC,IPSC,BRST,BLD,BLD,BLD,BLD,BLD,BLD,BLD,SKIN,SKIN,SKIN,SKIN,ADRL,BRN,BRN,HRT,GI,GI,KID,LNG,MUS,MUS,PLCNT,GI,THYM,GI,OVRY,PANC,MUS,GI,LNG,BLD,CRVX,LIV,BRST,MUS,MUS,VAS,BLD,BLD,BRN,SKIN,SKIN,LNG	POL2,CHD2,POL24H8,TBP,USF2,YY1,ZEB1,NFKB,TAF1,CJUN,SP1,CEBPB,JUND,MAX,POL2S2,FOXA2,CMYC,HEY1,IRF1,JUNB,SIX5,HAE2F1,STAT3,FOXA1	HDAC2,SPIB		2 hits	43 hits
3	40453665	0.81	-0.91	rs962847	RegulomeDB+HaploReg	4	335bp 5' of ENTPD3-AS1		4	A	ESC, ESDR, LNG, IPSC, FAT, STRM, BRST, BLD, MUS, BRN, SKIN, VAS, LIV, GI, ADRL, HRT, KID, PANC, PLCNT, THYM, OVRY, CRVX, BONE		ESDR,ESDR,BLD,BLD,SKIN,SKIN,SKIN,SKIN,HRT,LNG,MUS,PANC,GI,LNG,CRVX,MUS,BLD	GATA1	Hsf			41 hits
3	40471363	0.8	0.91	rs56338524	RegulomeDB	3a	5.7kb 5' of ZNF619		3a	C		BLD			CHOP::CEBPalpha,HLF,YY1			38 hits
3	40492899	0.8	0.99	rs9821249		No Data	2.7kb 3' of ZNF619		No Data	A					BDP1,CTCF,Ets,RXRA,SP1			33 hits
3	40471751	0.79	0.91	rs111927876		6	5.4kb 5' of ZNF619		6	T		BLD			AhR,Foxp1,Hoxa5,Nrf1,Pax-4,RREB-1			36 hits
3	40470236	0.79	0.91	rs11718977		6	6.9kb 5' of ZNF619		6	G					CEBPG,Foxm1,Foxp1,Mef2,Pou1f1,Pou5f1,SIX5,Znf143			38 hits
3	40472483	0.79	-0.92	rs13100795		5	4.6kb 5' of ZNF619		5	C					NRSF,STAT,Znf143			43 hits
3	40469603	0.79	0.9	rs28871903		No Data	7.2kb 3' of RPL14		No Data	T					Hoxa4,Pax-4			38 hits
3	40473816	0.79	0.91	rs56017138		6	3.3kb 5' of ZNF619		6	AG					BATF,ELF1,MZF1::1-4,Maf,PU.1,RXRA,Rad21,SMC3,Zfp281			38 hits
3	40467914	0.79	-0.93	rs9857976		6	5.5kb 3' of RPL14		6	G		PANC, GI, LIV			ERalpha-a,HNF4,SP1,VDR			38 hits
3	40446789	0.78	0.89	rs1123019		5	ENTPD3-AS1	intronic	5	C		ADRL			Hsf,INSM1,Irf,NF-kappaB,p300			38 hits
3	40445584	0.78	0.89	rs11707278		6	ENTPD3-AS1	intronic	6	T		ADRL			DMRT2,DMRT3,Mef2,Nkx2,Pou5f1,Zfp105		15 hits	40 hits
3	40409113	0.78	0.89	rs11707673		6	ENTPD3	intronic	6	C							2 hits	39 hits
3	40446044	0.78	0.89	rs12108041		No Data	ENTPD3-AS1	intronic	No Data	C		ADRL			AIRE,TAL1		2 hits	40 hits
3	40425358	0.78	0.89	rs12491944		6	ENTPD3	intronic	6	G		ESC			ATF3,ERalpha-a,HNF4,Hic1,Myc,RFX5			38 hits
3	40425619	0.78	0.89	rs12492035		No Data	ENTPD3	intronic	No Data	G					CHD2,E2A,Lmo2-complex,Myf,NRSF,Sin3Ak-20,TCF12			38 hits
3	40418233	0.78	0.89	rs13326389	RegulomeDB	4	ENTPD3	intronic	4	A	BLD	IPSC, FAT, BRST, SKIN, GI	BRST,SKIN,SKIN,SKIN,GI,GI,GI,LNG,CRVX,BRST,BLD,SKIN,SKIN	CFOS,CJUN,CMYC,GATA2,HDAC2,JUNB,JUND,MAX,STAT3,P300,ERALPHA_A,GATA3			2 hits	40 hits
3	40409397	0.78	0.89	rs17078941		6	ENTPD3	intronic	6	C			ADRL		BRCA1,Mrg,Tgif1		7 hits	39 hits
3	40447222	0.78	0.89	rs2371186		6	ENTPD3-AS1	intronic	6	G					Foxp3,Smad3		2 hits	40 hits
3	40463175	0.78	0.9	rs28707772	RegulomeDB+HaploReg	3a	804bp 3' of RPL14		3a	G		BLD	BLD,SKIN	POL2	Crx,GATA,HEY1,MOVO-B,Obox3,Obox6,Pitx2,Pitx3,Rad21			38 hits
3	40411469	0.78	0.89	rs4973993		No Data	ENTPD3	intronic	No Data	T					Hbp1,TAL1		2 hits	40 hits
3	40411533	0.78	0.89	rs4973994		6	ENTPD3	intronic	6	T					Irf		4 hits	40 hits
3	40394399	0.78	0.89	rs72861689		5	ENTPD3	intronic	5	A					Pitx3			36 hits
3	40431076	0.78	0.89	rs73078158		No Data	ENTPD3-AS1	intronic	No Data	G					Barhl1,DMRT2,FAC1,Hoxc6,Pou5f1,Sox			38 hits
3	40438798	0.78	0.89	rs73078164		5	ENTPD3-AS1	intronic	5	G			SKIN					38 hits
3	40467662	0.78	0.9	rs73080126		6	5.3kb 3' of RPL14		6	A		GI			Gm397,Nkx2			38 hits
3	40470972	0.78	-0.92	rs7617989	RegulomeDB	4	6.1kb 5' of ZNF619		4	A		ADRL, BLD		GATA1			2 hits	45 hits
3	40415593	0.78	0.89	rs9822909		6	ENTPD3	intronic	6	C		MUS, GI					12 hits	40 hits
3	40447860	0.78	0.89	rs9827461		No Data	ENTPD3-AS1	intronic	No Data	T					CDP			38 hits
3	40417552	0.78	0.89	rs9833430		6	ENTPD3	intronic	6	C		BRST, SKIN, BLD			Irf,MAZR,SP1,UF1H3BETA,WT1			38 hits
3	40434564	0.78	0.89	rs9841648		No Data	ENTPD3-AS1	intronic	No Data	G					CDP,Maf,Rad21,SETDB1			38 hits
3	40410275	0.78	0.89	rs9843965		No Data	ENTPD3	intronic	No Data	T								38 hits
3	40492896	0.78	0.99	rs9859122		6	2.7kb 3' of ZNF619		6	C					HNF4,Irf,SP1,TATA			31 hits
3	40422494	0.78	0.89	rs9860002		6	ENTPD3	intronic	6	C					EWSR1-FLI1,Pax-4			38 hits
3	40441536	0.77	0.89	rs112418236		6	ENTPD3-AS1	intronic	6	A					Brachyury,Mrg1::Hoxa9,Sox			37 hits
3	40464175	0.77	-0.93	rs13095055		5	1.8kb 3' of RPL14		5	G		BLD, THYM		POL2,POL24H8	Smad4			40 hits
3	40456049	0.77	0.89	rs2085115		5	1.2kb 5' of RPL14		5	G					Cdx,DMRT4,Pou2f2			38 hits
3	40466017	0.77	0.88	rs28489421		No Data	3.6kb 3' of RPL14		No Data	C					PLZF,ZBTB33			39 hits
3	40454891	0.77	0.89	rs28536038		5	1.6kb 5' of ENTPD3-AS1		5	A	BLD	ESDR, FAT, BLD, LIV			SIX5			39 hits
3	40442307	0.77	0.89	rs73078169		6	ENTPD3-AS1	intronic	6	G			BLD		AIRE,Arid5b,GR,Zbtb12			39 hits
3	40452783	0.77	-0.92	rs9968170	RegulomeDB+HaploReg	4	ENTPD3-AS1	intronic	4	T	ESC, ESDR, LNG, IPSC, FAT, STRM, BRST, BLD, MUS, BRN, SKIN, VAS, LIV, GI, ADRL, HRT, KID, PANC, PLCNT, THYM, OVRY, SPLN, CRVX, BONE		ESDR,ESC,BLD,BLD,BLD,BLD,BLD,BLD,SKIN,SKIN,SKIN,SKIN,ADRL,BRN,BRN,HRT,GI,GI,KID,LNG,MUS,MUS,PLCNT,GI,THYM,OVRY,PANC,MUS,GI,LIV,MUS,VAS,BLD,BRN,SKIN	USF1,MAX			9 hits	47 hits
3	40427405	0.76	0.88	rs1047855	RegulomeDB	1f	ENTPD3	missense	1f	C			MUS,MUS				12 hits	41 hits
3	40383438	0.76	0.87	rs1119179	RegulomeDB+HaploReg	1f	ENTPD3-AS1		1f	G		FAT, BLD	BLD		Gfi1		5 hits	38 hits
3	40391154	0.76	0.88	rs112619360		No Data	ENTPD3	intronic	No Data	T					DMRT1,SZF1-1,Spz1			36 hits
3	40390114	0.76	0.88	rs11714032		6	ENTPD3	intronic	6	G					Bbx,Hbp1,Sox			37 hits
3	40452574	0.76	-0.91	rs11714912	RegulomeDB+HaploReg	1f	ENTPD3-AS1	intronic	1f	T	ESC, ESDR, LNG, IPSC, FAT, STRM, BRST, BLD, MUS, BRN, SKIN, LIV, GI, ADRL, HRT, KID, PANC, PLCNT, THYM, CRVX, VAS, BONE	ESDR, BLD	BLD,HRT,GI,GI,GI,OVRY,PANC,GI,BLD,SKIN				4 hits	47 hits
3	40443789	0.76	0.9	rs11716675		No Data	ENTPD3-AS1	intronic	No Data	G					HDAC2			39 hits
3	40406906	0.76	0.88	rs11720360		6	ENTPD3	intronic	6	G		BLD			FXR,SF1		2 hits	38 hits
3	40410897	0.76	0.88	rs12634013		No Data	ENTPD3	intronic	No Data	T					SP1,TATA			38 hits
3	40404063	0.76	0.88	rs139721694		No Data	ENTPD3	intronic	No Data	TCA					CEBPB,CEBPD,ELF1,Ets,GATA,PPAR,Pax-5,Spz1,TCF12,p300			5 hits
3	40454835	0.76	-0.91	rs1454497		5	1.5kb 5' of ENTPD3-AS1		5	C	BLD	ESDR, FAT, BLD, LIV			AIRE,Mef2			40 hits
3	40450494	0.76	0.88	rs146371737		No Data	ENTPD3-AS1	intronic	No Data	CCT		BRN			Mrg,Pax-2,Pbx3,Pou1f1,SETDB1,Tgif1			5 hits
3	40392671	0.76	0.88	rs17078813		6	ENTPD3	intronic	6	C							4 hits	39 hits
3	40403947	0.76	0.88	rs17078916		No Data	ENTPD3	intronic	No Data	C					Mtf1			37 hits
3	40455946	0.76	0.89	rs2085114		5	1.3kb 5' of RPL14		5	T					BCL,GR,HDAC2,PRDM1,Pax-5,VDR,p300			39 hits
3	40457354	0.76	-0.91	rs2276868	RegulomeDB+HaploReg	1f	RPL14	5'-UTR	1f	C	ESC, ESDR, LNG, IPSC, FAT, STRM, BRST, BLD, MUS, BRN, SKIN, VAS, LIV, GI, ADRL, HRT, KID, PANC, PLCNT, THYM, OVRY, SPLN, CRVX, BONE		ESC,ESDR,ESDR,ESDR,ESDR,ESC,LNG,IPSC,IPSC,BRST,BLD,BLD,BLD,BLD,BLD,BLD,BLD,SKIN,SKIN,SKIN,SKIN,ADRL,BRN,BRN,HRT,GI,GI,KID,LNG,MUS,MUS,PLCNT,GI,THYM,GI,OVRY,PANC,MUS,GI,LNG,BLD,CRVX,LIV,BRST,MUS,MUS,VAS,BLD,BLD,BRN,SKIN,SKIN,LNG	POL2,ELF1,NRF1,OCT2,POL24H8,POU2F2,SP1,TBP,NFKB,JUND,MAX,TAF1,TAF7,CMYC,GTF2F1,MXI1,POL2B,POL2S2,FOSL2,HEY1,RFX5,SIN3AK20,CFOS,CJUN,GTF2B,HMGN3,IRF1,YY1,USF1	THAP1,YY1		2 hits	43 hits
3	40410052	0.76	0.88	rs4973989		No Data	ENTPD3	intronic	No Data	C					Pou2f2,SIX5		2 hits	40 hits
3	40418861	0.76	0.88	rs4973998		6	ENTPD3	intronic	6	C		SKIN			Hdx,Homez,PLZF,Pax-4		2 hits	40 hits
3	40416304	0.76	0.88	rs6793596		No Data	ENTPD3	intronic	No Data	C					Hsf,LXR			38 hits
3	40451727	0.76	-0.91	rs6801859	RegulomeDB+HaploReg	1b	ENTPD3-AS1		1b	G		BRN, SKIN, MUS, BLD, LIV	SKIN	FOXA1,GATA3	NF-kappaB,PU.1,Zbtb12,p300		11 hits	48 hits
3	40398390	0.76	0.88	rs73076035	HaploReg	5	ENTPD3	intronic	5	G		BRN, GI, OVRY, LIV	LIV		BCL,Egr-1,NRSF,Rad21,SMC3,YY1			37 hits
3	40406233	0.76	0.88	rs73076046	HaploReg	6	ENTPD3	intronic	6	C		BRN, BLD	BRN		Egr-1,GR,SP1,UF1H3BETA			37 hits
3	40417472	0.76	0.88	rs73078123		6	ENTPD3	intronic	6	G		BLD			Tgif1			38 hits
3	40435618	0.76	0.88	rs73078162		5	ENTPD3-AS1	intronic	5	G		BLD			CEBPB,GATA,HNF4,Myc,p300			38 hits
3	40438467	0.76	0.88	rs73078163		No Data	ENTPD3-AS1	intronic	No Data	C					Fox,Foxd1			38 hits
3	40399854	0.76	-0.91	rs7625736	RegulomeDB	1f	ENTPD3	intronic	1f	G					Ascl2,E2A,Myf		14 hits	45 hits
3	40390455	0.76	0.88	rs7634375		6	ENTPD3	intronic	6	C					Ik-1			37 hits
3	40383325	0.76	0.87	rs7642552	HaploReg	5	ENTPD3-AS1		5	T		FAT, BLD	BLD		NRSF		2 hits	38 hits
3	40451142	0.76	-0.91	rs7642906		No Data	ENTPD3-AS1	intronic	No Data	G		BRN, HRT, LIV						45 hits
3	40434734	0.76	0.88	rs78169330		6	ENTPD3-AS1	intronic	6	G					PEBP			38 hits
3	40403054	0.76	0.88	rs954589		5	ENTPD3	intronic	5	C					BCL,NRSF,Znf143		2 hits	39 hits
3	40382602	0.76	0.87	rs9835219	RegulomeDB+HaploReg	3a	ENTPD3-AS1		3a	C		ESDR, FAT, SKIN, BLD	ESDR,ESDR,SKIN		Arnt,GR,Myc		2 hits	38 hits
3	40417921	0.76	0.88	rs9857824	RegulomeDB+HaploReg	1f	ENTPD3	intronic	1f	T	BLD	BRST, SKIN, GI	SKIN	FOXA1	Crx,Dmbx1,GATA,Gsc,Pax-4		4 hits	40 hits
3	40398123	0.76	0.88	rs9863679		5	ENTPD3	intronic	5	G		BRN, GI, OVRY, LIV			Ascl2,BHLHE40,CTCF,E2A,Myf,NRSF,Pbx3,Pou2f2,SMC3,Spz1,VDR,WT1,ZBRK1			37 hits
3	40398345	0.76	0.88	rs9863737		5	ENTPD3	intronic	5	C		BRN, GI, OVRY, LIV			HDAC2,Pax-4			37 hits
3	40400789	0.76	0.88	rs9875245		5	ENTPD3	intronic	5	G					TATA		2 hits	39 hits
3	40403865	0.76	0.88	rs9882941		6	ENTPD3	intronic	6	T					ERalpha-a,GCNF,LRH1,Pax-6,SF1			36 hits
3	40448518	0.75	0.87	rs1004655		5	ENTPD3-AS1	intronic	5	G					Ik-2,Mrg1::Hoxa9			38 hits
3	40393816	0.75	0.88	rs12490249		5	ENTPD3	intronic	5	G					ELF1,Myc,NRSF,Rad21,YY1,Zfx			39 hits
3	40393905	0.75	0.87	rs12490275		6	ENTPD3	intronic	6	G					CACD,HNF4,Klf4,Klf7,NRSF,Rad21,SP1			36 hits
3	40418041	0.75	-0.9	rs4973898	RegulomeDB+HaploReg	1d	ENTPD3	intronic	1d	A	BLD	BRST, SKIN, GI	SKIN,BRST,BLD	GATA2,FOXA1	HDAC2,HNF4,NRSF,p300		21 hits	51 hits
3	40436660	0.75	0.9	rs6762997		No Data	ENTPD3-AS1	intronic	No Data	C					LXR,STAT		2 hits	42 hits
3	40399378	0.75	-0.91	rs7631893		6	ENTPD3	intronic	6	T		KID			Foxc1,Hoxa13		13 hits	45 hits
3	40385161	0.74	0.87	rs12494022		5	ENTPD3-AS1		5	A					Evi-1		2 hits	39 hits
3	40462933	0.74	-0.89	rs13068097		5	562bp 3' of RPL14		5	T		BLD			Cdx,Dbx1,Foxa,Foxd3,Foxf1,Foxi1,Foxj1,Foxj2,Foxl1,Foxo,Foxp1,HDAC2,HMG-IY,Mef2,Ncx,Pou3f2,Pou3f4,TATA,Zfp105,p300			36 hits
3	40419367	0.74	0.88	rs144716724		5	ENTPD3	intronic	5	CTAA					Mef2,Nkx2,Nkx3,Pou2f2,Pou6f1			36 hits
3	40432028	0.74	0.89	rs4974017		6	ENTPD3-AS1	intronic	6	C					CHOP::CEBPalpha,Lmo2-complex,TCF12			39 hits
3	40430943	0.74	0.89	rs56992941		No Data	ENTPD3-AS1	intronic	No Data	A					DMRT1,HP1-site-factor,RFX5,STAT			39 hits
3	40437678	0.74	0.89	rs977652		5	ENTPD3-AS1	intronic	5	A					Gm397,Mtf1			39 hits
3	40384283	0.74	0.87	rs9817142		No Data	ENTPD3-AS1		No Data	C		BLD						38 hits
3	40384127	0.74	0.87	rs9817233		6	ENTPD3-AS1		6	G		BLD			Hsf,PTF1-beta		2 hits	40 hits
3	40385118	0.74	0.87	rs9822644		5	ENTPD3-AS1		5	G					Barhl1,Barx1,Barx2,CDP,Dbx1,Gbx1,Gbx2,HNF1,Hlx1,Hmx,Hoxa4,Hoxa5,Msx-1,Msx2,Ncx,Nobox,Sox		2 hits	40 hits
3	40425488	0.74	0.89	rs9848083		6	ENTPD3	intronic	6	G		ESC			Sox		9 hits	43 hits
3	40382131	0.74	0.87	rs9854493		5	ENTPD3-AS1		5	T		FAT, BLD			Mef2,Rad21			38 hits
3	40403895	0.74	0.88	rs9882954		No Data	ENTPD3	intronic	No Data	T					E2F,ELF1,Maf,Myc,NF-E2,NRSF,SETDB1,ZNF263			37 hits
3	40381378	0.73	0.87	rs12488805		No Data	ENTPD3-AS1		No Data	C		BLD			Egr-1,HMG-IY		2 hits	39 hits
3	40433794	0.73	0.88	rs12638199		No Data	ENTPD3-AS1	intronic	No Data	A					Myf,TAL1		2 hits	41 hits
3	40419276	0.73	0.88	rs13324109		5	ENTPD3	intronic	5	T					Foxa,Foxj2			39 hits
3	40420671	0.73	0.88	rs1466236		No Data	ENTPD3	intronic	No Data	C					BCL,SP1		2 hits	41 hits
3	40442455	0.73	0.88	rs200365022		No Data	ENTPD3-AS1	intronic	No Data	C					Dobox4,HMG-IY,Hoxa4,INSM1,Pax-4,TCF12,ZBTB7A			37 hits
3	40443402	0.73	0.88	rs28434528		No Data	ENTPD3-AS1	intronic	No Data	A					CACD,LXR,NRSF,p53			38 hits
3	40454772	0.73	0.89	rs28491638		5	1.4kb 5' of ENTPD3-AS1		5	T	BLD	ESDR, FAT, BLD, LIV			HMG-IY,Myb,Sox			44 hits
3	40433942	0.73	0.88	rs34762643		6	ENTPD3-AS1	intronic	6	C					Foxp3,Smad3			39 hits
3	40418892	0.73	0.88	rs4973999		No Data	ENTPD3	intronic	No Data	G		SKIN					2 hits	42 hits
3	40391446	0.73	0.88	rs58404218		No Data	ENTPD3	intronic	No Data	A					ATF3			39 hits
3	40431012	0.73	0.88	rs60554147		No Data	ENTPD3-AS1	intronic	No Data	T								40 hits
3	40405871	0.73	0.88	rs6599100		No Data	ENTPD3	intronic	No Data	C		BRN			CEBPG			40 hits
3	40426915	0.73	0.88	rs6599102		5	ENTPD3	intronic	5	G		MUS			Bcl6b,Mef2,Nanog,STAT			39 hits
3	40427763	0.73	0.88	rs6773917		6	ENTPD3	3'-UTR	6	G					RXRA,SF1,VDR			36 hits
3	40447790	0.73	0.88	rs6795475		No Data	ENTPD3-AS1	intronic	No Data	A					HNF4,Sox			39 hits
3	40425892	0.73	0.88	rs72863262		No Data	ENTPD3	intronic	No Data	T					DMRT5			38 hits
3	40390593	0.73	0.88	rs7636719		No Data	ENTPD3	intronic	No Data	C					En-1		2 hits	42 hits
3	40415547	0.73	0.88	rs7648952		6	ENTPD3	intronic	6	T		MUS, GI			SETDB1		6 hits	41 hits
3	40395803	0.73	0.88	rs897117		6	ENTPD3	intronic	6	A					Pbx3		6 hits	42 hits
3	40416550	0.73	0.88	rs9332450	RegulomeDB	1f	ENTPD3	intronic	1f	T					Hltf,SRF		5 hits	41 hits
3	40421980	0.73	0.88	rs951560		6	ENTPD3	intronic	6	A					Pbx-1,Pbx3		2 hits	41 hits
3	40402436	0.73	0.88	rs9829800		No Data	ENTPD3	intronic	No Data	T							2 hits	41 hits
3	40434367	0.73	0.88	rs9841335		5	ENTPD3-AS1	intronic	5	G					EWSR1-FLI1,GATA,Irf,MAZ,SP1		2 hits	41 hits
3	40430105	0.73	0.88	rs9874006	RegulomeDB+HaploReg	4	ENTPD3-AS1	intronic	4	G		ESC, ESDR, IPSC	ESC,ESDR,ESDR,ESDR,ESC,IPSC,HRT,PLCNT	CTCF,MAX,RAD21			2 hits	41 hits
3	40464170	0.72	-0.93	rs12633446		5	1.8kb 3' of RPL14		5	G		BLD, THYM		POL2,POL24H8	Smad			42 hits
3	40420535	0.72	0.88	rs1466237		6	ENTPD3	intronic	6	C					Foxa,Klf4,Klf7,NRSF,Pax-5,SETDB1,SP1			38 hits
3	40387692	0.72	0.88	rs2305521	RegulomeDB+HaploReg	4	ENTPD3	intronic	4	A	ESC, ESDR, IPSC, FAT, STRM, BRST, BLD, SKIN, BRN, GI, KID, PANC, LNG, MUS, HRT, BONE	BRST, BLD, BRN, LIV, GI, HRT, LNG, MUS, PLCNT, OVRY, VAS	SKIN	SUZ12	Mef2			39 hits
3	40387867	0.72	0.88	rs2305522	RegulomeDB+HaploReg	4	ENTPD3	intronic	4	A	ESC, IPSC, STRM, SKIN, BRN, GI, PANC, HRT	ESC, ESDR, BRST, BLD, SKIN, LNG, PANC, BONE	SKIN		Pax-6		2 hits	42 hits
3	40418654	0.72	0.87	rs4973997	HaploReg	5	ENTPD3	intronic	5	G		GI, BLD, SKIN	BLD		Ik-1			39 hits
3	40468633	0.72	-0.91	rs63539460		5	6.3kb 3' of RPL14		5	ATATGT		LIV			GR,Mef2,Pax-2			41 hits
3	40490042	0.72	0.99	rs6599105		No Data	ZNF619	3'-UTR	No Data	T					YY1,Znf143		6 hits	36 hits
3	40442456	0.72	0.88	rs73078170		6	ENTPD3-AS1	intronic	6	C					Dobox4,Foxp1,HMG-IY,INSM1,Pax-6,ZBTB7A			37 hits
3	40436358	0.72	0.87	rs9871677		6	ENTPD3-AS1	intronic	6	T					AP-1,CTCF,ERalpha-a,Nr2f2,RXRA			39 hits
3	40400417	0.72	0.86	rs9874499		No Data	ENTPD3	intronic	No Data	C					THAP1,p300			40 hits
3	40447395	0.71	-0.89	rs2371187		6	ENTPD3-AS1	intronic	6	G					Rad21,ZEB1			42 hits
3	40454403	0.7	-0.85	rs13089215	HaploReg	5	1.1kb 5' of ENTPD3-AS1		5	T	HRT, LIV, BLD	ESDR, FAT, STRM, BLD, BRN, SKIN, LIV, MUS, BRST	BLD		Foxp1,Maf			40 hits
3	40387447	0.67	0.85	rs11714871	RegulomeDB+HaploReg	1b	ENTPD3	intronic	1b	T	ESC, ESDR, IPSC, FAT, STRM, BRST, BLD, MUS, SKIN, BRN, GI, KID, PANC, LNG, OVRY, HRT, THYM, BONE	BLD, BRN, HRT, LNG, GI, SPLN	ESC,ESDR,ESC,IPSC	SUZ12	AP-1,ATF3,CTCF,Egr-1,Ets,MAZR,Rad21,ZNF219		4 hits	42 hits
3	40421019	0.67	-0.9	rs13066971		6	ENTPD3	intronic	6	A					Arid3a,Barhl1,Barx1,Barx2,Bbx,Cart1,Dbx1,Dbx2,Dlx2,En-1,Esx1,Foxp1,Gbx1,HMG-IY,HNF1,Hlx1,Hmx,Hoxa3,Hoxa5,Hoxa7,Hoxb3,Hoxb4,Hoxb7,Hoxb8,Hoxc6,Hoxc9,Hoxd8,Isl2,Lhx3,Lhx4,Msx-1,Msx2,Ncx,Nkx6-1,Nkx6-2,Pax-4,Pax-6,Pax7,Phox2a,Pou2f2,Pou3f2,Pou3f4,Pou4f3,Pou6f1,Prrx1,Prrx2,Sox,Vax2			42 hits
3	40462932	0.64	-0.93	rs201919580		No Data	561bp 3' of RPL14		No Data	T		BLD			Cdx,Dbx1,Foxa,Foxf1,Foxi1,Foxj1,Foxj2,Foxl1,Foxo,HDAC2,Mef2,Ncx,Pou3f2,Pou3f4,TATA,Zfp105,p300			34 hits
3	40388573	0.61	0.85	rs201341466	RegulomeDB+HaploReg	3a	ENTPD3	intronic	3a	CACACACACACAG	BRN, PANC	ESDR, FAT, BRST, STRM, SKIN, BRN, LNG, GI, MUS, BLD, BONE	BRST,SKIN,LNG,PANC,BRN,SKIN,LNG		Foxp1,RREB-1			35 hits
3	40472279	0.6	-0.92	rs9799362		6	4.8kb 5' of ZNF619		6	G					Gcm1,RREB-1,Zfp281		6 hits	34 hits
3	40378881	0.59	0.79	rs2887966		No Data	ENTPD3-AS1		No Data	T					ERalpha-a,GR,Rad21,SP1			37 hits
3	40421572	0.58	-0.9	rs2371185		6	ENTPD3	intronic	6	G					Fox,Foxd3,Foxi1,Foxj1,Foxj2		22 hits	48 hits
3	40467826	0.57	-0.93	rs34796686		6	5.5kb 3' of RPL14		6	T		GI, LIV			AIRE,DMRT7,FAC1,Fox,Foxa,Foxd3,Foxi1,Foxj1,Foxj2,Foxk1,Foxo,Foxp1,HDAC2,Irf,Pax-4,RREB-1,Sox,Zfp105,p300			34 hits
3	40377669	0.56	-0.86	rs13101130		6	ENTPD3-AS1		6	A					BCL,EWSR1-FLI1,HDAC2,Irf,Nanog,Pax-5,RXRA,STAT,TATA,p300			40 hits
3	40365752	0.55	0.74	rs11706148		5	ENTPD3-AS1		5	A		BLD			T3R			37 hits
3	40349595	0.54	0.74	rs11711994		No Data	ENTPD3-AS1		No Data	T					Gfi1			39 hits
3	40420284	0.53	-0.89	rs146622411		6	ENTPD3	intronic	6	G					Maf,SREBP,Zbtb3			30 hits
3	40363279	0.52	0.75	rs10510708	RegulomeDB	1f	ENTPD3-AS1		1f	T					FXR,VDR		7 hits	42 hits
3	40338087	0.52	-0.76	rs11717036	RegulomeDB	1f	ENTPD3-AS1		1f	C		BLD			Cdx,EWSR1-FLI1,HDAC2,STAT,p300		4 hits	45 hits
3	40375767	0.52	0.75	rs11719205		No Data	ENTPD3-AS1		No Data	G					Foxc1,GR,Pou3f2			39 hits
3	40353834	0.52	0.75	rs2168111		6	ENTPD3-AS1		6	T					CEBPG,GCNF,Pou5f1,Sox			42 hits
3	40367538	0.52	0.75	rs2887995	HaploReg	5	ENTPD3-AS1		5	C		STRM, PANC, BLD	BLD		CTCF			40 hits
3	40366179	0.52	0.75	rs4246666	HaploReg	6	ENTPD3-AS1		6	C		ESC, STRM, BRN, BLD	BLD		Pou5f1,RXR::LXR,Sox,TATA			40 hits
3	40366074	0.52	0.75	rs4973878	HaploReg	No Data	ENTPD3-AS1		No Data	C		ESC, BRN, BLD	BLD				2 hits	42 hits
3	40358102	0.52	0.75	rs6599094	RegulomeDB	1f	ENTPD3-AS1		1f	T	FAT				CEBPB,HNF4,Sox		11 hits	42 hits
3	40493387	0.52	0.9	rs73080172		No Data	3.2kb 3' of ZNF619		No Data	A					GR,Znf143			26 hits
3	40358483	0.52	0.75	rs7612015		No Data	ENTPD3-AS1		No Data	A		FAT					6 hits	42 hits
3	40357569	0.52	0.75	rs9834052		6	ENTPD3-AS1		6	G		FAT			EBF,LUN-1,Mrg1::Hoxa9,Mrg,Tgif1,VDR		6 hits	42 hits
3	40364319	0.52	0.75	rs9842564		6	ENTPD3-AS1		6	C	BLD				Foxa,Foxi1,Foxj1,Foxj2,Foxk1,Foxq1,HDAC2,Nanog,Pou2f2,Pou3f3,Sox,TATA,TCF12,p300		13 hits	42 hits
3	40351071	0.52	0.75	rs9849224	RegulomeDB	4	ENTPD3-AS1		4	T			BLD	KAP1	Brachyury,HMG-IY		1 hit	40 hits
3	40420481	0.52	-0.88	rs9849348		6	ENTPD3	intronic	6	C								22 hits
3	40360145	0.51	0.73	rs11129876		6	ENTPD3-AS1		6	A		BLD			CEBPA,CEBPB,Cdc5,Cdx2,Hoxa10,Hoxa5,STAT,TEF,p300		4 hits	41 hits
3	40361513	0.51	0.73	rs11715214		No Data	ENTPD3-AS1		No Data	C					EBF,HNF4,LXR,Nanog,PRDM1		2 hits	43 hits
3	40368579	0.51	0.73	rs11914297		6	ENTPD3-AS1		6	T					AFP1,Foxa,Foxf2,Foxj1,Foxk1,Foxl1,Foxo			41 hits
3	40371362	0.51	0.72	rs12487955		5	ENTPD3-AS1		5	T		BLD			Dobox4,Foxp1			40 hits
3	40354763	0.51	0.73	rs17078511		6	ENTPD3-AS1		6	A					CHX10,Cdx2,Dbx1,Dlx3,Foxo,HNF1,Hoxa5,Hoxb6,Ncx			41 hits
3	40337247	0.51	-0.75	rs2123999	RegulomeDB+HaploReg	1b	ENTPD3-AS1		1b	T	BLD	ESDR, SKIN, HRT, BLD	BRST,BRST,BLD,SKIN	BCL11A,IRF4,MEF2A,MEF2C,STAT3	Bsx,Dbx2,Dlx2,En-1,Gbx1,Hlxb9,Hoxa3,Hoxa4,Hoxa5,Hoxb3,Hoxb7,Msx2,Nkx1-1,Nkx6-2,Pax-4,Pax-6,Pax7,Phox2a,Pou2f2,Pou3f2,Pou6f1,Prrx2,RORalpha1,Sox,Vax2		3 hits	47 hits
3	40376452	0.51	0.73	rs58282210		No Data	ENTPD3-AS1		No Data	C					Cphx,RREB-1			40 hits
3	40362384	0.51	0.73	rs9860162		6	ENTPD3-AS1		6	C					Ets,Maf,NF-I,Pou2f2,TLX1::NFIC		2 hits	43 hits
3	40356167	0.51	0.73	rs9865348		6	ENTPD3-AS1		6	A					AFP1,HDAC2			43 hits
3	40337186	0.5	0.72	rs10865895	RegulomeDB	1d	ENTPD3-AS1		1d	C			SKIN,BRST,BLD	MEF2A,STAT3			5 hits	43 hits
3	40333060	0.5	0.72	rs4974067		6	ENTPD3-AS1		6	C		BRST					4 hits	44 hits
3	40335438	0.5	0.72	rs4974068		6	ENTPD3-AS1		6	T					Dbx1,HNF1,Pax-4,Pou2f2,TATA			44 hits
3	40335450	0.5	0.72	rs4974069		6	ENTPD3-AS1		6	A					Pax-4,YY1,Znf143			40 hits
3	40379574	0.5	0.95	rs56181612		5	ENTPD3-AS1		5	A		BLD			AP-1,HMG-IY,Pax-8,Pou3f2			31 hits
3	40336662	0.5	0.72	rs6764102		5	ENTPD3-AS1		5	C		ESDR, SKIN, HRT, BLD			BHLHE40			43 hits
3	40335921	0.5	0.73	rs6773383		6	ENTPD3-AS1		6	A					Foxp1,Nkx3			43 hits
3	40336012	0.5	0.72	rs6776044		6	ENTPD3-AS1		6	T					Cdx,Foxq1			43 hits
3	40331768	0.5	0.73	rs7617361		5	ENTPD3-AS1		5	G								42 hits
3	40337516	0.5	0.72	rs9821036	RegulomeDB+HaploReg	4	ENTPD3-AS1		4	A	BLD	ESDR, BRST, SKIN	BRST,SKIN,BLD,BLD	STAT3	Mrg1::Hoxa9			43 hits
3	40357255	0.49	-0.78	rs5848561		6	ENTPD3-AS1		6	TACA					Foxp1,GATA,HDAC2,Ik-2,Irf,Nanog,RREB-1,p300			42 hits
3	40335908	0.49	0.72	rs6775936		6	ENTPD3-AS1		6	T					Foxp1,GATA,HDAC2,Nanog,Sox			43 hits
3	40339831	0.49	0.71	rs9832311		5	ENTPD3-AS1		5	A					BATF,Irf			42 hits
3	40377573	0.48	0.76	rs191761578		6	ENTPD3-AS1		6	A					EWSR1-FLI1,HDAC2			39 hits
3	40325279	0.47	0.71	rs6790495		No Data	ENTPD3-AS1		No Data	C					AIRE,GR,HLF,Pax-5,Pou2f2,YY1			43 hits
3	40327193	0.46	0.71	rs113962489		6	ENTPD3-AS1		6	G		BLD			AhR,Zbtb3			39 hits
3	40494318	0.46	0.83	rs7645733		5	4.1kb 3' of ZNF619		5	C		FAT, SKIN			Pax-4,RXRA,ZEB1		3 hits	17 hits
3	40325491	0.46	0.7	rs7646899		6	ENTPD3-AS1		6	A					Bbx,Evi-1,Foxp1,HDAC2,HMG-IY,HNF1,Hoxa10,Hoxd10,Irf,Zfp105,p300			41 hits
3	40495525	0.46	0.83	rs7648992	RegulomeDB	1f	3.4kb 3' of RNU5B-2P		1f	C					AP-1,Hdx		9 hits	16 hits
3	40316141	0.44	0.67	rs112401348		6	ENTPD3-AS1		6	G					Foxm1,Foxp1,Irf,Pou5f1,SIX5,Znf143			36 hits
3	40495034	0.44	0.83	rs9845644	RegulomeDB+HaploReg	1f	3.9kb 3' of RNU5B-2P		1f	C		FAT, SKIN	SKIN		Hsf,Maf,Pax-5		4 hits	17 hits
3	40495359	0.42	0.77	rs9637541		5	3.5kb 3' of RNU5B-2P		5	G		SKIN			DMRT5,Osr		2 hits	18 hits
3	40501520	0.42	0.79	rs9822960		No Data	2.5kb 5' of RNU5B-2P		No Data	T								12 hits
3	40520426	0.42	0.81	rs9847912		6	1.7kb 3' of ZNF620		6	G					E2A,Pax-4,SIRT6,p53			16 hits
3	40496338	0.42	0.78	rs9851402	RegulomeDB	1f	2.6kb 3' of RNU5B-2P		1f	C					Foxp1,ZEB1		14 hits	12 hits
3	40498340	0.41	0.78	rs11129883		No Data	550bp 3' of RNU5B-2P		No Data	T					Pax-6,Pou2f2,TCF12,ZEB1		2 hits	13 hits
3	40309993	0.41	0.67	rs11709089	RegulomeDB+HaploReg	2b	EIF1B	intronic	2b	C	ESC, ESDR, LNG, IPSC, FAT, STRM, BRST, BLD, MUS, BRN, SKIN, VAS, LIV, GI, ADRL, HRT, KID, PANC, PLCNT, THYM, OVRY, SPLN, CRVX, BONE		ESC,BRST,BLD,BLD,BLD,BLD,BLD,BLD,BLD,SKIN,SKIN,SKIN,ADRL,BRN,HRT,GI,MUS,MUS,PLCNT,GI,THYM,PANC,MUS,GI,LIV,BRST,MUS,BLD,SKIN	POL2,YY1,POL2B	AP-1,BCL,E2F,ELF1,ERalpha-a,ETF,EWSR1-FLI1,Egr-1,Ets,Myc,NF-E2,PRDM1,Pax-5,Pou2f2,TATA,TFII-I,YY1,p300			40 hits
3	40311156	0.41	0.67	rs1454491	RegulomeDB	2b	EIF1B	intronic	2b	C	ESC, ESDR, LNG, FAT, BRST, BLD, BRN, SKIN, LIV, GI, KID, PANC, MUS, HRT, OVRY, THYM, BONE	BLD, GI, LNG			AFP1,CTCF,Hmbox1			37 hits
3	40292756	0.41	0.68	rs2371183	RegulomeDB+HaploReg	1f	17kb 5' of EIF1B	intronic	1f	T	ESDR, BRN	ESC, ESDR, IPSC, BRN, SKIN, HRT, BLD	ESDR,ESC,BLD,BRN,HRT,MUS,MUS,BLD	NANOG,CEBPB,MAX	Hand1,Smad3		3 hits	44 hits
3	40310643	0.41	0.67	rs3214006	HaploReg	5	EIF1B	intronic	5	C	ESC, ESDR, LNG, IPSC, FAT, STRM, BRST, BLD, MUS, BRN, SKIN, VAS, LIV, GI, ADRL, HRT, KID, PANC, PLCNT, THYM, OVRY, CRVX, BONE		BLD,BLD,GI,OVRY,MUS		Dbx1,Evi-1,Fox,Foxj2,Foxk1,Foxl1,GATA,Hoxd8,Ncx,Pou3f2,Pou6f1			39 hits
3	40346543	0.41	0.66	rs4974077		6	ENTPD3-AS1		6	A					COMP1,Irf,PPAR,RFX5			35 hits
3	40315421	0.41	0.67	rs6766214		No Data	ENTPD3-AS1		No Data	G					BDP1,GR			37 hits
3	40315807	0.41	0.67	rs73073561		5	ENTPD3-AS1		5	G					Mef2,Mrg1::Hoxa9			39 hits
3	40500346	0.41	0.79	rs9817236		No Data	1.3kb 5' of RNU5B-2P		No Data	T								12 hits
3	40310560	0.41	0.67	rs9826419	RegulomeDB+HaploReg	4	EIF1B	intronic	4	G	ESC, ESDR, LNG, IPSC, FAT, STRM, BRST, BLD, MUS, BRN, SKIN, VAS, LIV, GI, ADRL, HRT, KID, PANC, PLCNT, THYM, OVRY, CRVX, BONE		BLD,BLD,BLD,GI,MUS,GI,PANC,CRVX,MUS		TATA			41 hits
3	40303821	0.41	0.67	rs9826847	HaploReg	5	5.9kb 5' of EIF1B	intronic	5	A		FAT, STRM, ADRL, HRT, MUS, BLD	BLD		AP-1,Arid5b,HDAC2,Irf,Pax-4			42 hits
3	40534570	0.4	0.79	rs3924444		5	ZNF621	3'-UTR	5	T				MAFF,MAFK	Myc,Smad4		6 hits	21 hits
3	40517587	0.4	0.77	rs4973907	RegulomeDB	1f	ZNF620	3'-UTR	1f	G							4 hits	11 hits
3	40315067	0.4	0.64	rs56331709		6	ENTPD3-AS1		6	A		BLD, GI, BRN, HRT			FAC1,Foxp1,Pou3f2,SIX5			39 hits
3	40295180	0.4	0.67	rs56841336		6	15kb 5' of EIF1B	intronic	6	G		HRT			Ik-2,NRSF,Pitx2			38 hits
3	40513579	0.4	0.77	rs6599107		No Data	ZNF620	intronic	No Data	T					ERalpha-a,Esr2,HNF4			10 hits
3	40524103	0.4	0.77	rs6599108	HaploReg	5	774bp 5' of ZNF621		5	G	ESDR, ESC, IPSC, BRN, GI, BLD, LIV	ESC, IPSC, FAT, BLD, STRM, BRN, SKIN, LNG, GI, PANC, BRST	SKIN,LNG,PLCNT,BLD		Evi-1,Foxp3,Pou2f2		3 hits	12 hits
3	40507337	0.4	0.78	rs6792325		No Data	ZNF620	intronic	No Data	A	IPSC	BLD, BRN, GI			MOVO-B			11 hits

## Sheet: 3q26
chr	pos (hg38)	LD	LD	variant	Ref	Alt		RegulomeDB Score	GENCODE	dbSNP	Promoter	Enhancer	DNAse	Proteins	Motifs	NHGRI/EBI	GRASP QTL	Selected eQTL
		(r²)	(D')				Possible Functional SNP		genes	func annot	histone marks	histone marks		bound	changed	GWAS hits	hits	hits
3	169818849	1.0	1.0	rs10936602	T	C		5	3.1kb 5' of LRRIQ4						Mxi1,Pou3f2		1 hit	4 hits
3	169820824	1.0	1.0	rs7632991	G	A		5	1.1kb 5' of LRRIQ4		ESC, BLD				GR,Hsf		1 hit	4 hits
3	169827864	0.98	0.99	rs10936603	G	T		5	LRRIQ4	intronic					Pax-6		2 hits	4 hits
3	169816750	0.97	0.99	rs4955575	A	C		No Data	3.8kb 5' of LRRC34						BDP1,ERalpha-a,HNF4			4 hits
3	169831763	0.95	0.98	rs34194057	G	T		6	LRRIQ4	intronic					LBP-1,Nr2f2			4 hits
3	169848459	0.93	0.97	rs11717389	T	C		6	LRRC31	intronic		BLD, SKIN			FAC1,Foxo,GATA,HDAC2,HP1-site-factor,Irf,Smad3,Sox,Zfp105		1 hit	3 hits
3	169845662	0.93	0.97	rs11928433	T	C		6	LRRC31	intronic		BLD			Foxa,Foxp3,HNF1,Pax-4,Pou1f1,Pou2f2,Pou3f3		1 hit	6 hits
3	169841033	0.93	0.97	rs12489230	G	A		No Data	LRRC31	intronic	BLD	ESDR, FAT, BLD, BRN, KID, GI			MIF-1		1 hit	3 hits
3	169840923	0.93	0.97	rs12492588	T	A		5	LRRC31	intronic	BLD	BLD, KID, GI					1 hit	3 hits
3	169844295	0.93	0.97	rs12492658	C	T		6	LRRC31	intronic					Arid5a,Foxa,Hdx,Isl2,Ncx			6 hits
3	169842068	0.93	0.97	rs12494201	T	C		6	LRRC31	intronic		BLD			AFP1,Cdx,Dbx1,Foxa,Foxf1,Foxi1,Foxj1,Foxj2,Foxk1,Foxl1,Foxo,Foxp1,HDAC2,Hoxd10,Mef2,Pou3f2,Pou3f4,TATA,TEF			4 hits
3	169847783	0.93	0.97	rs13074500	T	C		5	LRRC31	intronic		ESC, IPSC, BRST, BLD, MUS, SKIN, PANC			CEBPA,CEBPB,Pax-6,p300		1 hit	3 hits
3	169841446	0.93	0.97	rs16854453	G	A	RegulomeDB+HaploReg	4	LRRC31	intronic	BLD	ESDR, FAT, BLD, KID	BLD,BRN,KID,GI,BLD	PAX5C20,PAX5N19,PBX3,TCF12	AP-1		2 hits	3 hits
3	169836341	0.93	0.97	rs2421830	G	A	HaploReg	3a	LRRIQ4	intronic	BLD	ESDR, BLD, SKIN	BLD,BLD,BLD	IRF4,YY1,POL2,PU1	Sox		1 hit	8 hits
3	169831325	0.93	0.97	rs2901548	G	A		6	LRRIQ4	intronic					Maf,TEF-1,Zbtb3			6 hits
3	169836953	0.93	0.97	rs34058457	G	T	HaploReg	5	LRRIQ4	intronic		ESC, ESDR, LNG, IPSC, STRM, BLD, SKIN, ADRL, PLCNT, HRT	IPSC,SKIN,SKIN,PLCNT		AP-1,STAT			3 hits
3	169834082	0.93	0.97	rs34237331	C	A		6	LRRIQ4	intronic					Pou2f2,Sin3Ak-20,Zfx			3 hits
3	169836296	0.93	0.97	rs4352416	G	A	RegulomeDB+HaploReg	2a	LRRIQ4	intronic	BLD	ESDR, BLD, SKIN	BLD,BLD,BLD	IRF4,PU1,YY1,POL2	BATF,HMG-IY,Irf,Nrf1,YY1		1 hit	6 hits
3	169841914	0.93	0.97	rs55987393	G	A		No Data	LRRC31	intronic		BLD			Myf,ZEB1			3 hits
3	169838595	0.93	0.97	rs59800107	T	C		5	583bp 3' of LRRC31			ESC, SKIN			DMRT2,DMRT7,Mrg1::Hoxa9,Nkx2,Prrx2			3 hits
3	169845009	0.93	0.97	rs6785618	G	A		No Data	LRRC31	intronic							1 hit	6 hits
3	169843039	0.93	0.97	rs71634447	AT	A		5	LRRC31	intronic		BLD			GATA,STAT,TBX5,ZEB1			4 hits
3	169834593	0.93	0.97	rs7647824	A	G		No Data	LRRIQ4	intronic					Arid5a,Cdc5,Hoxd10,Maf		1 hit	7 hits
3	169840585	0.93	0.97	rs9831336	G	C		No Data	LRRC31	intronic		KID			Pax-6		1 hit	4 hits
3	169835710	0.93	0.97	rs9833035	G	T	RegulomeDB	4	LRRIQ4	intronic		BLD, SKIN, ADRL			CTCF,PTF1-beta		1 hit	8 hits
3	169844655	0.92	0.97	rs6807681	C	T		No Data	LRRC31	intronic					Gfi1,Hic1			6 hits
3	169849453	0.91	0.97	rs12485940	A	T		6	LRRC31	intronic		SKIN			PLZF,TATA,Zfp105,p300		1 hit	3 hits
3	169838094	0.91	0.96	rs2141593	T	C		No Data	318bp 3' of LRRIQ4						Hic1,TCF12			4 hits
3	169837374	0.91	0.96	rs66506858	TTC	T		6	LRRIQ4	intronic		BLD, SKIN			AP-1,XBP-1			5 hits
3	169848665	0.91	0.96	rs6772936	C	G		No Data	LRRC31	intronic		BLD, SKIN, BRN			GR			6 hits
3	169846654	0.87	0.96	rs199580924	AAAAG	A	RegulomeDB+HaploReg	2b	LRRC31	intronic	BLD	ESC, ESDR, BRST, BLD, SKIN, BRN	LNG		Foxp1,HDAC2,HMG-IY,Irf,Maf,Nanog,Pax-4,Pou2f2,STAT,TATA			4 hits
3	169849449	0.85	0.95	rs201838569	C	CT		6	LRRC31	intronic		SKIN			Ik-1,PLZF,STAT,TATA,Zfp105,p300			5 hits
3	169847288	0.82	0.96	rs12493969	T	C	HaploReg	No Data	LRRC31	intronic		ESDR, ESC, BRST, BLD, MUS, SKIN	BRST		Nkx2			5 hits
3	169831981	0.8	0.97	rs200261236	A	ATT		5	LRRIQ4	intronic					Dbx1,Evi-1,Foxp1,HDAC2,HMG-IY,Irf,Mef2,Ncx,PLZF,Pou2f2,TATA,Zfp105,p300			6 hits
3	169831986	0.79	0.96	rs35510081	A	T		5	LRRIQ4	intronic					Dbx1,Evi-1,Foxp1,HDAC2,HMG-IY,Irf,Ncx,Pax-6,Pou2f2,Pou3f2,Pou6f1,TATA,Zfp105,p300			6 hits
3	169846657	0.79	0.96	rs67216421	AG	A,AGAAA	RegulomeDB+HaploReg	2b	LRRC31	intronic	BLD	ESC, ESDR, BRST, BLD, SKIN, BRN	LNG					4 hits
3	169850328	0.78	0.96	rs16847897	G	C		4	LRRC31	intronic		BLD, SKIN			Irf		1 hit	1 hit
3	169850704	0.78	0.96	rs4955676	A	G	RegulomeDB	3a	LRRC31	intronic		BLD		MAFF,MAFK	E2A,Pou3f3		1 hit	1 hit
3	169850722	0.78	0.96	rs4955677	T	C	RegulomeDB	4	LRRC31	intronic		BLD		MAFF,MAFK	RFX5		1 hit	1 hit
3	169852453	0.75	0.95	rs11709840	A	C		6	LRRC31	intronic					Myc,Nkx2,Sin3Ak-20,XBP-1		1 hit	1 hit
3	169862183	0.75	0.95	rs1920116	G	A	HaploReg	5	LRRC31	intronic		ESC, ESDR, BRN, PLCNT	ESC,ESDR,ESDR,ESC,PLCNT	ERALPHA_A,FOXA1	EWSR1-FLI1,STAT,ZNF263	1 hit	1 hit	1 hit
3	169857124	0.75	0.95	rs4955678	T	C		5	LRRC31	intronic					Barx2,Foxj1,IRC900814,Sox		1 hit
3	169837378	0.75	0.97	rs57869938	CT	C,CTC		No Data	LRRIQ4	intronic		BLD, SKIN						6 hits
3	169854022	0.75	0.95	rs6789970	T	C		5	LRRC31	intronic		IPSC			TCF12			1 hit
3	169856677	0.74	0.95	rs11919269	T	G		5	LRRC31	intronic					Foxd3,Foxo,GATA,HDAC2,Irf,Pax-4,Zfp105,p300		1 hit
3	169862369	0.74	0.95	rs2178401	A	G	RegulomeDB	4	LRRC31	intronic		ESC			Irf,Sin3Ak-20			2 hits
3	169821484	0.72	1.0	rs59421827	AT	A		6	437bp 5' of LRRIQ4						Hoxa4,NRSF,Pax-4,Pou3f2,Znf143			1 hit
3	169831985	0.7	0.86	rs13062210	A	T	RegulomeDB	4	LRRIQ4	intronic					Dbx1,Evi-1,Foxp1,HDAC2,HMG-IY,Ncx,PLZF,Pou2f2,TATA,Zfp105,p300			7 hits
3	169774313	0.64	0.81	rs10936599	C	T		5	MYNN	synonymous			SKIN,GI		Eomes,NRSF,Zfp691	7 hits	2 hits	7 hits
3	169796797	0.64	0.81	rs10936600	A	T		No Data	LRRC34	missense							1 hit	5 hits
3	169806228	0.64	0.81	rs11711621	C	T		6	LRRC34	intronic					Foxl1,Nanog,Pou1f1,Pou2f2,Pou3f3,Pou5f1,Sox,TATA			6 hits
3	169790484	0.64	0.81	rs13069553	A	G	HaploReg	5	767bp 3' of MYNN			BLD	BRN		CIZ,HDAC2,HMG-IY		1 hit	5 hits
3	169779797	0.64	0.81	rs1317082	A	G		6	MYNN	intronic		BLD, BRN			Foxd1,Foxd3,Foxj1,Nkx3,SRF	1 hit	1 hit	6 hits
3	169808484	0.64	0.81	rs28626343	T	C		5	LRRC34	intronic								6 hits
3	169782699	0.64	0.81	rs3772190	G	A		6	MYNN	intronic					GATA,RXRA,TATA		1 hit	6 hits
3	169807074	0.64	0.81	rs3796145	A	C		5	LRRC34	intronic					AIRE,DMRT1,DMRT7,Zfp105		1 hit	6 hits
3	169775495	0.64	0.81	rs3950296	C	G	RegulomeDB	4	MYNN	intronic		ESC, ESDR, IPSC, FAT, STRM, BRST, BLD, BRN, SKIN, LIV, GI, ADRL, HRT, KID, PANC, LNG, MUS, THYM, CRVX, VAS, BONE			Mrg,Pbx3		1 hit	6 hits
3	169847242	0.63	0.97	rs12490581	G	A	RegulomeDB+HaploReg	3a	LRRC31	intronic		ESDR, ESC, BRST, BLD, MUS, SKIN	BRST,BRST		AhR,Zbtb3			10 hits
3	169778160	0.63	0.8	rs146206296	TATC	T		No Data	MYNN	intronic		BRST, BLD, GI			Pou2f2
3	169794357	0.63	0.79	rs7621631	C	A		No Data	LRRC34	intronic					Evi-1,GR,HMG-IY,Irf,Pax-5,RXRA		1 hit	6 hits
3	169794453	0.63	0.81	rs7643115	G	A		No Data	LRRC34	intronic					Nrf-2,TCF11::MafG			7 hits
3	169799648	0.62	0.8	rs9876206	C	T		No Data	LRRC34	intronic								9 hits
3	169810661	0.58	0.79	rs10936601	C	T		5	LRRC34	intronic					AP-1,BATF,BCL	1 hit	1 hit	8 hits
3	169784392	0.58	0.8	rs1920120	T	C		6	MYNN	intronic					Foxj1,Foxl1,Mef2,Pou2f2		1 hit	7 hits
3	169788353	0.58	0.8	rs1920122	C	T		No Data	MYNN	3'-UTR					Evi-1		1 hit	8 hits
3	169788385	0.58	0.8	rs1920123	C	T		No Data	MYNN	3'-UTR					Ets,Pou5f1,Sox,TATA			8 hits
3	169791864	0.58	0.8	rs1997392	C	T		No Data	1.6kb 3' of LRRC34						BRCA1		1 hit	8 hits
3	169785644	0.58	0.8	rs2141595	C	T		No Data	MYNN	intronic							1 hit	8 hits
3	169772158	0.58	0.8	rs3821383	A	C,G,T	RegulomeDB	2b	906bp 5' of MYNN		ESC, ESDR, LNG, IPSC, FAT, STRM, BRST, BLD, MUS, BRN, SKIN, VAS, LIV, GI, ADRL, HRT, KID, PANC, PLCNT, THYM, OVRY, CRVX, BONE		ESC,ESDR,ESDR,ESDR,ESDR,ESC,BRST,BLD,BLD,BLD,BLD,BLD,BLD,BLD,SKIN,SKIN,SKIN,ADRL,BRN,BRN,HRT,GI,GI,KID,LNG,MUS,MUS,PLCNT,GI,THYM,GI,OVRY,PANC,MUS,GI,LNG,BLD,CRVX,LIV,BRST,MUS,MUS,VAS,BLD,BLD,BRN,SKIN,SKIN,LNG	USF1,ETS1,P300,TBP,YY1,NFKB,POU5F1,TAF7,GATA2,BAF170,BDP1,BRCA1,GTF2F1,IRF3,JUND,RFX5,RPC155,TFIIIC110,HSF1,POL2,GATA1,KAP1			1 hit	7 hits
3	169800667	0.58	0.8	rs6793295	T	C		No Data	LRRC34	missense					HDAC2	1 hit	1 hit	8 hits
3	169791127	0.58	0.8	rs7625734	T	C	RegulomeDB+HaploReg	3a	1.4kb 3' of MYNN			ESC, BRN, BONE	LNG,ADRL	MAFK	AP-1,ATF3,HEY1,LRH1,Pax-6,SF1		1 hit	8 hits
3	169791456	0.58	0.8	rs7633750	G	A		5	1.7kb 3' of MYNN						Evi-1,GATA,Irf,ZID		1 hit	8 hits
3	169810735	0.58	0.8	rs9831661	G	T		5	LRRC34	intronic		BLD			Gm397,Mrg1::Hoxa9		1 hit	8 hits
3	169776839	0.58	0.8	rs9866116	A	G		No Data	MYNN	intronic		BLD, GI			AhR::Arnt,Arnt,LUN-1,Pitx2,STAT			8 hits
3	169793001	0.58	0.8	rs9868000	G	A		6	426bp 3' of LRRC34						Hand1,Smad3		1 hit	8 hits
3	169812107	0.55	0.78	rs67795055	C	A	RegulomeDB+HaploReg	4	LRRC34	intronic	ESC, ESDR, LNG, IPSC, FAT, STRM, BRST, BLD, MUS, BRN, SKIN, VAS, GI, ADRL, HRT, KID, PANC, PLCNT, THYM, OVRY, SPLN, BONE	ESDR, BRST, BLD, LIV	BLD,BLD,BLD,BLD,SKIN,SKIN,SKIN,HRT,GI,KID,LNG,MUS,MUS,GI,THYM		LUN-1			3 hits
3	169773941	0.53	0.79	rs2251795	T	A	RegulomeDB+HaploReg	3a	MYNN	intronic	ESC, ESDR, LNG, IPSC, FAT, STRM, BRST, BLD, MUS, BRN, SKIN, VAS, LIV, GI, ADRL, HRT, KID, PANC, PLCNT, THYM, OVRY, CRVX, BONE		BLD,BLD,MUS,GI,THYM,VAS	HAE2F1	CEBPA			3 hits
3	169829785	0.52	0.99	rs9838444	A	G		No Data	LRRIQ4	intronic		BLD, FAT						14 hits
3	169832971	0.51	0.97	rs12486767	G	A		6	LRRIQ4	intronic			BLD		CEBPA,CEBPG,CIZ,GR,Hoxa3,IRC900814,STAT		1 hit	16 hits
3	169769649	0.51	0.72	rs12637184	G	A	RegulomeDB+HaploReg	4	ACTRT3	5'-UTR	ESC, ESDR, LNG, IPSC, FAT, STRM, BRST, BLD, MUS, BRN, SKIN, VAS, LIV, GI, ADRL, HRT, KID, PANC, PLCNT, THYM, OVRY, SPLN, CRVX, BONE		ESC,ESDR,ESDR,ESDR,ESDR,ESC,IPSC,IPSC,BRST,BLD,BLD,BLD,BLD,BLD,BLD,SKIN,SKIN,SKIN,SKIN,ADRL,HRT,GI,GI,KID,LNG,MUS,MUS,PLCNT,GI,THYM,OVRY,PANC,MUS,GI,LNG,BLD,CRVX,LIV,BRST,MUS,VAS,BRN,SKIN	POL2,CTCF,ELF1,POL24H8,TAF1,TBP,NRSF,POL2B,BRCA1,INI1,POL2S2,STAT1,CHD2,ZBTB33,HAE2F1,STAT3	AP-2,BCL,CTCF,EBF,GR,HNF4,Hic1,INSM1,NRSF,Nrf1,PU.1,RXRA,Rad21,SMC3,STAT,YY1,ZBTB7A,ZNF219,Znf143			8 hits
3	169764547	0.51	0.72	rs2293607	T	C	RegulomeDB+HaploReg	4	62bp 3' of TERC		ESC, ESDR, LNG, IPSC, FAT, STRM, BRST, BLD, MUS, BRN, SKIN, VAS, LIV, GI, ADRL, HRT, KID, PANC, PLCNT, THYM, OVRY, SPLN, CRVX, BONE		ESDR,BRST,BLD,BLD,BLD,BLD,BLD,SKIN,SKIN,SKIN,SKIN,BRN,BRN,HRT,GI,GI,KID,LNG,MUS,MUS,GI,THYM,OVRY,PANC,MUS,BLD,CRVX,LIV,BRST,MUS,BLD,BLD,BRN,SKIN,LNG	POL2,OCT2,POL24H8,POU2F2,TAF1,TBP,NFKB,BAF155,ELK4,GTF2F1,POL2S2,ELF1,HEY1,CMYC	AP-2rep,ELF1,Nkx1-1,Sin3Ak-20			7 hits
3	169865456	0.51	0.76	rs35593817	AG	A	RegulomeDB	4	LRRC31	intronic	BLD, GI	BLD, GI, THYM	BLD,BLD,BLD,BLD,GI,THYM,BLD	CTCF	Pax-2,Sox,TCF12
3	169830867	0.51	0.99	rs9882101	G	A		No Data	LRRIQ4	intronic					Foxa			14 hits
3	169845735	0.5	0.97	rs10049456	T	G		6	LRRC31	intronic					Foxa,Foxi1,Foxj2,Foxp1,GATA,HDAC2,HP1-site-factor,Nanog,Pou2f2,TATA,TEF		1 hit	14 hits
3	169822609	0.5	1	rs1920119	T	C	HaploReg	5	LRRIQ4	synonymous	GI, LNG	PLCNT	PLCNT				3 hits	16 hits
3	169837084	0.5	0.97	rs28525288	A	G	RegulomeDB+HaploReg	4	LRRIQ4	intronic		ESDR, ESC, LNG, STRM, BLD, SKIN, ADRL, HRT, SPLN	SKIN,SKIN,PLCNT,THYM,SKIN		E2F,Ets,PU.1,Pax-5,SP1,SP2,SRF,STAT,TATA,p300			14 hits
3	169836993	0.5	0.97	rs28688695	A	G	RegulomeDB+HaploReg	2b	LRRIQ4	intronic		ESC, ESDR, LNG, IPSC, STRM, BLD, SKIN, ADRL, PLCNT, HRT	IPSC,SKIN,SKIN,HRT,PLCNT		Ets,NERF1a,PU.1,SPIB			15 hits
3	169840237	0.5	0.97	rs3732451	C	T		No Data	LRRC31	synonymous		KID			Gcm1,TR4		5 hits	19 hits
3	169821861	0.5	1	rs7628572	T	A		5	60bp 5' of LRRIQ4						Foxp1,HDAC2,HMG-IY,Hoxa4,Pax-4,Pou2f2,Pou3f2			35 hits
3	169848302	0.5	0.97	rs9290375	A	G		5	LRRC31	intronic		ESC, BRST, BLD, SKIN, HRT, PANC			GATA,Sox		2 hits	15 hits
3	169874078	0.49	0.74	rs56012908	A	T		6	4.1kb 5' of LRRC31						Cdx,Mef2,TATA
3	169817478	0.49	0.99	rs6793160	G	T	RegulomeDB	4	4.4kb 5' of LRRIQ4						AIRE,Foxa,Sox		2 hits	16 hits
3	169769713	0.49	0.71	rs9811216	T	C	RegulomeDB+HaploReg	4	ACTRT3	5'-UTR	ESC, ESDR, LNG, IPSC, FAT, STRM, BRST, BLD, MUS, BRN, SKIN, VAS, LIV, GI, ADRL, HRT, KID, PANC, PLCNT, THYM, OVRY, SPLN, CRVX, BONE		ESC,ESDR,ESDR,ESDR,ESDR,ESC,LNG,IPSC,IPSC,BRST,BLD,BLD,BLD,BLD,BLD,BLD,SKIN,SKIN,SKIN,SKIN,ADRL,BRN,HRT,GI,GI,KID,LNG,MUS,MUS,PLCNT,GI,THYM,OVRY,MUS,GI,LNG,BLD,CRVX,LIV,BRST,MUS,BRN,LNG	POL2,ELF1,TAF1,NRSF,POL2B,BRCA1,INI1,STAT1,TBP,CHD2,ZBTB33,HAE2F1,STAT3,GATA1	Nrf1			8 hits
3	169814589	0.49	0.99	rs9814802	A	G		No Data	1.6kb 5' of LRRC34		BLD	BLD, OVRY, SPLN						15 hits
3	169815929	0.49	0.99	rs9878316	T	A	RegulomeDB	4	2.9kb 5' of LRRC34					KAP1,SETDB1	DMRT2			16 hits
3	169759718	0.48	0.7	rs12638862	A	G	HaploReg	5	4.9kb 3' of TERC		BLD	LNG, BRST, BLD, SKIN, VAS, BRN	SKIN,THYM		Pax-4,TCF4	1 hit	4 hits	3 hits
3	169763483	0.48	0.72	rs12696304	C	G	RegulomeDB+HaploReg	3a	1.1kb 3' of TERC		BLD, STRM, SKIN	FAT, BLD, BRN, SKIN, LIV, GI, HRT, PLCNT, THYM, CRVX	ESC,BLD	RPC155	Foxd1	2 hits	1 hit	7 hits
3	169872214	0.48	0.71	rs16854488	C	G	RegulomeDB	4	2.3kb 5' of LRRC31			BRST, BLD, GI			HNF4,RXRA
3	169768356	0.48	0.72	rs9822885	A	G	HaploReg	5	ACTRT3	intronic		SKIN	BLD,BLD		Ik-2,STAT		1 hit	7 hits
3	169768483	0.48	0.72	rs9860874	C	A		6	ACTRT3	intronic			BLD,BLD		CTCF,Nanog,TCF12		1 hit	7 hits
3	169762416	0.47	0.71	rs12630450	A	G		No Data	2.2kb 3' of TERC			FAT					1 hit	5 hits
3	169768720	0.47	0.71	rs35446936	G	A		5	ACTRT3	intronic					Ets,ZBTB33			6 hits
3	169769863	0.47	0.72	rs9866776	C	A	RegulomeDB+HaploReg	2a	ACTRT3	5'-UTR	ESC, ESDR, LNG, IPSC, FAT, STRM, BRST, BLD, MUS, BRN, SKIN, VAS, LIV, GI, ADRL, HRT, KID, PANC, PLCNT, OVRY, THYM, SPLN, CRVX, BONE		ESC,ESDR,ESDR,ESDR,ESDR,ESC,IPSC,BRST,BLD,BLD,BLD,BLD,SKIN,SKIN,SKIN,ADRL,BRN,BRN,HRT,GI,GI,KID,LNG,MUS,MUS,PLCNT,GI,THYM,OVRY,PANC,MUS,GI,LNG,CRVX,BRST,VAS,SKIN,SKIN,LNG	POL2B,BRCA1,POL2,STAT1,TBP,TFIIIC110,CHD2,STAT3,GATA1	Hoxa9,Hoxb9,Maf,Rhox11,STAT,TATA			7 hits
3	169850882	0.44	0.96	rs6764267	C	G		5	LRRC31	intronic		BLD, GI		MAFF,MAFK	CEBPB,Zic		1 hit	8 hits
3	169861028	0.43	0.96	rs5017831	T	C		6	LRRC31	intronic		BLD						9 hits
3	169860372	0.42	0.94	rs6790213	A	C		No Data	LRRC31	intronic					CEBPB,Ets,Rad21			5 hits
3	169771524	0.41	0.74	rs28649851	A	G		6	1.5kb 5' of MYNN		ESC, ESDR, LNG, BRST, BLD, MUS, BRN, SKIN, GI				Foxa,Foxf1,Foxi1,Foxj1,Foxj2,Foxk1,Foxl1,Foxo,Foxq1,HNF1,Mef2,PLZF,Pou2f2,Pou3f2,TATA			1 hit
3	169864435	0.41	0.95	rs7647589	A	G	RegulomeDB	4	LRRC31	intronic		BLD, THYM, GI			HDAC2		1 hit	8 hits
3	169861385	0.4	0.83	rs13061410	G	A		6	LRRC31	intronic		PLCNT, BLD			Evi-1,Foxp1,GATA,HDAC2,Irf,Mef2,Pax-4,Zfp105,p300			2 hits

## Sheet: 8p21
chr	pos (hg38)	LD	LD	variant	Ref	Alt		RegulomeDB Score	GENCODE	dbSNP	Promoter	Enhancer	DNAse	Proteins	Motifs	NHGRI/EBI	GRASP QTL	Selected eQTL
		(r²)	(D')				Possible Functional SNP		genes	func annot	histone marks	histone marks		bound	changed	GWAS hits	hits	hits
8	23019226	1.0	1.0	rs2241261	C	T	HaploReg	5	RP11-875O11.1	3'-UTR	ESC, IPSC, FAT, STRM, BRST, BLD, SKIN, LIV, BRN, GI, ADRL, KID, LNG, MUS, PLCNT, THYM, HRT, OVRY, SPLN, VAS, BONE	ESC, ESDR, LNG, IPSC, BRST, BRN, SKIN, HRT, GI, CRVX, BLD	ESC,ESDR,ESDR,ESDR,ESC,IPSC,BLD,BLD,BLD,BLD,SKIN,SKIN,ADRL,BRN,HRT,GI,KID,LNG,MUS,MUS,PLCNT,GI,THYM,OVRY,MUS,GI,LNG,BLD,LIV,BRST,MUS,BLD	ELF1,YY1,POL2,AP2GAMMA,CTCF	SP1
8	23016020	0.73	1.0	rs876435	G	A		5	RP11-875O11.1	intronic					Pou3f2
8	23022221	0.55	-0.99	rs4871844	T	C		No Data	TNFRSF10B	3'-UTR		ESDR, FAT, GI, HRT, LNG, VAS, BLD			AhR,CEBPB,CEBPD,Zbtb3			1 hit
8	23018472	0.53	-1	rs2241260	A	G	RegulomeDB+HaploReg	4	RP11-875O11.1	3'-UTR	FAT, STRM, BRST, BLD, BRN, GI, KID, LNG, THYM, HRT, OVRY, MUS, SPLN, SKIN, BONE	ESC, ESDR, LNG, IPSC, SKIN, BRN, HRT, GI, MUS, CRVX, VAS	ESDR,BLD,BLD,BLD,BLD,BLD,BLD,HRT,MUS,MUS,GI,THYM,GI,OVRY,GI,BLD,MUS,MUS,BLD,SKIN	POL2,CTCF,POL2S2	Foxl1,Mef2,ZBTB7A		1 hit
8	23018396	0.5	-0.96	rs2889	A	G	RegulomeDB+HaploReg	4	RP11-875O11.1	3'-UTR	FAT, STRM, BRST, BLD, BRN, GI, KID, LNG, THYM, HRT, OVRY, MUS, SPLN, SKIN, BONE	ESC, ESDR, LNG, IPSC, SKIN, BRN, HRT, GI, MUS, CRVX, VAS	ESDR,IPSC,BLD,BLD,BLD,BLD,BLD,BLD,BLD,SKIN,ADRL,HRT,GI,LNG,PLCNT,GI,THYM,GI,OVRY,GI,BLD,MUS,BLD,SKIN	CTCF	Fox,Foxd1,Foxd3,Foxi1,Foxj1,Foxj2,Foxk1,GR,Hdx,Pax-4,Zfp105
8	23027818	0.49	-0.98	rs2293400	A	T		5	TNFRSF10B	intronic		ESDR, SKIN			GR,RAR,Rad21,T3R,Znf143
8	23024780	0.47	-0.96	rs59296513	G	A	RegulomeDB	2b	TNFRSF10B	intronic					NRSF,YY1,Zfx
8	23016088	0.44	1.0	rs888342	C	A	HaploReg	5	RP11-875O11.1	intronic		GI	LNG	POL24H8	Pou5f1,Sox			1 hit
8	23039544	0.41	0.95	rs10086853	C	T		6	TNFRSF10B	intronic					AP-2rep,Gfi1b
8	23033401	0.41	0.95	rs12550355	G	A		6	TNFRSF10B	intronic
8	23030095	0.41	0.96	rs4460370	G	A	RegulomeDB+HaploReg	4	TNFRSF10B	intronic		ESDR	ESDR,IPSC,BLD,LIV		BDP1,GR,Irf,NRSF,PU.1,SP1,STAT,Spz1,TAL1,WT1,ZNF263,Znf143		1 hit
8	23037252	0.4	0.93	rs12541497	T	C	RegulomeDB	4	TNFRSF10B	intronic			SKIN,BLD,BRST		E4BP4

## Sheet: 10q24
chr	pos (hg38)	LD	LD	variant	Ref	Alt		RegulomeDB Score	GENCODE	dbSNP	Promoter	Enhancer	DNAse	Proteins	Motifs	NHGRI/EBI	GRASP QTL	Selected eQTL
		(r²)	(D')				Possible Functional SNP		genes	func annot	histone marks	histone marks		bound	changed	GWAS hits	hits	hits
10	103922538	1.0	1.0	rs11813268	C	T		No Data	4.3kb 5' of OBFC1			ESDR, BRST, BLD, SKIN, GI, PANC, PLCNT, LIV			Egr-1,Ets,Zbtb3			3 hits
10	103919583	0.97	-0.99	rs2488002	C	T		6	1.4kb 5' of OBFC1			BLD, ADRL, PLCNT, THYM, CRVX, LIV			BDP1,LUN-1			2 hits
10	103918139	0.97	-0.99	rs4387287	A	C	RegulomeDB+HaploReg	4	OBFC1	5'-UTR	ESC, ESDR, LNG, IPSC, FAT, STRM, BRST, BLD, MUS, BRN, SKIN, VAS, LIV, GI, ADRL, KID, PANC, PLCNT, THYM, HRT, OVRY, SPLN, CRVX, BONE		ESC,ESDR,ESDR,ESDR,ESDR,ESC,LNG,IPSC,IPSC,BRST,BLD,BLD,BLD,BLD,BLD,BLD,BLD,SKIN,SKIN,SKIN,SKIN,ADRL,BRN,BRN,HRT,GI,GI,KID,LNG,MUS,MUS,PLCNT,GI,THYM,GI,OVRY,PANC,MUS,GI,LNG,BLD,CRVX,LIV,BRST,MUS,MUS,VAS,BLD,BLD,BRN,SKIN,SKIN,LNG	POL2,ELF1,GABP,NRF1,OCT2,POL24H8,POU2F2,TAF1,YY1,NFKB,TBP,AP2GAMMA,ELK4,HAE2F1,POL2B,POL2S2,HEY1,SIN3AK20,HMGN3,IRF1,ZBTB7A,ZNF263	ERalpha-a,NRSF,VDR	1 hit		6 hits
10	103920874	0.95	0.98	rs7907606	T	G		6	2.7kb 5' of OBFC1			ADRL, LIV			Foxp1,GR,HDAC2,Pax-4,TATA,p300			1 hit
10	103915096	0.79	-0.99	rs1265164	A	G	RegulomeDB+HaploReg	4	OBFC1	intronic	FAT, BLD, GI, CRVX	BRST, BLD, STRM, BRN, ADRL, LNG, OVRY, PANC, GI, HRT, MUS, SPLN, VAS	BLD,MUS		BDP1,Foxp3,SP1,p53			4 hits
10	103916188	0.79	-0.99	rs9419958	T	C	RegulomeDB+HaploReg	3a	OBFC1	intronic	FAT, STRM, BRST, BLD, MUS, SKIN, LIV, GI, HRT, KID, PANC, LNG, THYM, CRVX, VAS, BRN, BONE	ESDR, LNG, BRST, BLD, BRN, VAS, GI, ADRL, MUS, PLCNT, OVRY, PANC, LIV	BLD,BLD,BLD,HRT,KID,GI,GI,BLD			1 hit	3 hits	8 hits
10	103916707	0.79	-0.99	rs9420907	C	A	HaploReg	5	OBFC1	intronic	FAT, STRM, BRST, BLD, MUS, SKIN, VAS, BRN, GI, KID, PANC, LNG, THYM, OVRY, HRT, CRVX, LIV, BONE	ESDR, ESC, LNG, IPSC, BRST, BLD, BRN, SKIN, LIV, GI, ADRL, HRT, MUS, PLCNT	BRST,BLD,GI,CRVX,SKIN	POL2	Irf,NRSF,Pou3f4	1 hit	5 hits	7 hits
10	103927874	0.78	1.0	rs11591710	A	C		No Data	9.7kb 5' of OBFC1						NRSF			2 hits
10	103932859	0.77	0.99	rs35818937	AAC	A	HaploReg	No Data	15kb 5' of OBFC1			STRM, BRN, GI, KID, LNG, LIV	BRN,BRN,LNG,GI		SETDB1
10	103879663	0.57	-0.76	rs911547	G	A	RegulomeDB+HaploReg	4	RP11-541N10.3	3'-UTR		ESDR, IPSC, BRST, SKIN, GI, PLCNT, HRT, MUS	ESDR,SKIN,PLCNT,SKIN	ZNF263			7 hits	3 hits
10	103934543	0.55	0.98	rs7902587	C	T		5	16kb 5' of OBFC1			BRN			XBP-1			1 hit
10	103884565	0.52	-0.98	rs10786774	G	C	RegulomeDB	4	OBFC1	intronic			IPSC,BLD,BLD,SKIN,SKIN	ZNF263	TCF12,Zfx,p53			1 hit
10	103897558	0.52	-0.98	rs10786775	G	C	RegulomeDB	4	OBFC1	missense			BRST,SKIN,SKIN,MUS,CRVX,SKIN	CTCF				1 hit
10	103889994	0.52	0.98	rs11597399	C	T	HaploReg	5	OBFC1	intronic		ESDR, FAT, BRST, BLD, STRM, SKIN, LIV, GI, ADRL, PANC, THYM, PLCNT, LNG, CRVX, MUS	PLCNT,PANC		E2A,Lmo2-complex,Myf,NRSF,Sin3Ak-20,TCF12,ZEB1,Zbtb3
10	103885423	0.52	-0.98	rs11598840	A	G	HaploReg	5	OBFC1	intronic		FAT, STRM, BRST, MUS, SKIN, GI, HRT, BRN, BONE	BLD,LNG		Pbx3,Roaz			1 hit
10	103911769	0.52	-0.98	rs1265165	T	C	HaploReg	5	OBFC1	intronic	BLD	BRST, BLD, SKIN, THYM, LNG, SPLN, CRVX	BLD,THYM		BCL,NRSF,Sin3Ak-20			1 hit
10	103896858	0.52	-0.98	rs1977230	G	A		5	OBFC1	intronic		ESDR, FAT, BRST, BLD, MUS, SKIN, ADRL, CRVX			Arid5a,HNF1,Nkx3,Pou2f2,Sox
10	103912257	0.52	-0.98	rs2475218	C	T	HaploReg	No Data	OBFC1	intronic	BLD	BLD, THYM, LNG, GI, CRVX	BLD
10	103900068	0.52	-0.98	rs2487999	T	C	RegulomeDB+HaploReg	4	OBFC1	missense		ESDR, FAT, BRST, BLD, SKIN, ADRL, LNG, CRVX, MUS	SKIN,PLCNT		AP-4,Ncx		2 hits	1 hit
10	103911351	0.52	-0.98	rs2488000	T	G	RegulomeDB+HaploReg	4	OBFC1	intronic	BLD, SKIN, THYM, CRVX	ESC, LNG, IPSC, FAT, STRM, BRST, BLD, MUS, SKIN, VAS, BRN, GI, PLCNT, SPLN	BLD,BLD,BLD,BLD,BLD,BLD,LNG,THYM		CTCF,Nanog,STAT		1 hit	1 hit
10	103911374	0.52	-0.98	rs2488001	A	G	RegulomeDB+HaploReg	4	OBFC1	intronic	BLD, SKIN, THYM, CRVX	ESC, LNG, IPSC, FAT, STRM, BRST, BLD, MUS, SKIN, VAS, BRN, GI, PLCNT, SPLN	BLD,BLD,BLD,BLD,BLD,BLD,LNG,THYM		LXR,RFX5			1 hit
10	103912046	0.52	-0.98	rs2756116	T	C	RegulomeDB+HaploReg	5	OBFC1	intronic	BLD	BLD, THYM, LNG, GI, SPLN, CRVX	THYM,SKIN		Alx4,T3R			1 hit
10	103898330	0.52	-0.98	rs2984131	C	T		6	OBFC1	intronic		FAT, CRVX			Gm397,Nanog,Pou1f1,Pou2f2,Pou3f3,Pou5f1,SRF,TATA
10	103884715	0.52	0.98	rs34379047	A	T	RegulomeDB+HaploReg	2b	OBFC1	intronic		ESC, LNG, IPSC, BRST, BLD, STRM, SKIN, BRN, GI, HRT, MUS, BONE	ESDR,ESDR,ESDR,ESC,IPSC,IPSC,BRST,BLD,BLD,SKIN,SKIN,ADRL,KID,LNG,MUS,MUS,PLCNT,GI,THYM,OVRY,MUS,BLD,CRVX,BRST,MUS,BLD,SKIN	CTCF,ZNF263	LRH1,Nr2f2,Pax-6,Zbtb12
10	103895470	0.52	0.98	rs35007589	C	T	RegulomeDB+HaploReg	4	OBFC1	intronic	FAT, STRM, SKIN, CRVX, MUS, VAS, BONE	ESC, ESDR, LNG, FAT, BRST, BLD, STRM, MUS, SKIN, BRN, GI, ADRL, KID, PANC, PLCNT, HRT, OVRY, SPLN	ESDR,LNG,BRST,SKIN,SKIN,ADRL,BRN,KID,LNG,MUS,MUS,PLCNT,GI,OVRY,PANC,MUS,CRVX,BRST,MUS,MUS,VAS,BRN,SKIN,LNG	TCF4,GATA2,BAF155,SMC3	KAP1,Nanog,TLX1::NFIC
10	103900944	0.5	-0.96	rs2475215	T	C		6	OBFC1	intronic		FAT, BRST, BLD, SKIN, ADRL, LNG, CRVX, VAS			GR,Zfp187
10	103909085	0.5	-0.96	rs2995264	G	A	HaploReg	5	OBFC1	intronic	FAT, BLD, STRM, MUS, SKIN, GI, LNG, BRST	ESC, ESDR, IPSC, STRM, BRST, BLD, BRN, SKIN, FAT, GI, ADRL, HRT, PANC, LNG, MUS, THYM, CRVX, LIV, VAS, BONE	SKIN,SKIN,LNG,BRST,VAS,BLD,SKIN		BCL,CEBPB,GR,Irf,Pax-5,Pou5f1,RXRA,STAT,ZEB1,p300
10	103877268	0.49	0.92	rs34547036	C	T		6	105bp 3' of RP11-541N10.3						AIRE,Bcl6b,GR,Osf2,Pax-5
10	103914337	0.44	-0.69	rs2475217	T	C		6	OBFC1	intronic		BLD, LNG, PANC			Cdx,Irx,Mef2,Pou2f2,Pou3f2,SIX5,TATA
10	103871899	0.4	0.83	rs35623220	C	T	RegulomeDB+HaploReg	3a	5.5kb 3' of RP11-541N10.3		SKIN, BRST	ESDR, FAT, BRST, STRM, SKIN, GI, PANC, PLCNT, MUS, CRVX	BRST,SKIN,PLCNT		Pax-5

## Sheet: 11q22
chr	pos (hg38)	LD	LD	variant	Ref	Alt		RegulomeDB Score	GENCODE	dbSNP	Promoter	Enhancer	DNAse	Proteins	Motifs	NHGRI/EBI	GRASP QTL	Selected eQTL
		(r²)	(D')				Possible Functional SNP		genes	func annot	histone marks	histone marks		bound	changed	GWAS hits	hits	hits
11	108486410	1	1	rs74911261	G	A	HaploReg	6	KDELC2	missense		ESDR, PLCNT	ESDR,ESDR		Smad3
11	108536216	0.72	0.89	rs117706999	G	A		No Data	EXPH5	intronic		SKIN			CEBPB,Ik-1,SIX5,STAT,Znf143
11	108444879	0.6	0.79	rs149934734	C	T		6	C11orf65	intronic					CTCFL,E2A,HMG-IY,Hand1,TAL1,TCF12
11	108272729	0.5	0.75	rs1800057	C	G		No Data	ATM	missense		LIV			Pou2f2,Pou3f2,Pou5f1,THAP1
11	108278480	0.5	0.75	rs141379009	T	G	RegulomeDB+HaploReg	3a	ATM	intronic		ESDR, ESC, LNG, IPSC, BLD, SKIN, BRN, GI, HRT, OVRY, PANC	SKIN,BRN	KAP1	HDAC2,Nkx6-1,Zfp105
11	108455600	0.42	0.91	rs189426461	G	A		6	C11orf65	intronic					CTCF,ERalpha-a,RXRA,SF1,T3R

## Sheet: 14q24
chr	pos (hg38)	LD	LD	variant	Ref	Alt		RegulomeDB Score	GENCODE	dbSNP	Promoter	Enhancer	DNAse	Proteins	Motifs	NHGRI/EBI	GRASP QTL	Selected eQTL
		(r²)	(D')				Possible Functional SNP		genes	func annot	histone marks	histone marks		bound	changed	GWAS hits	hits	hits
14	72812712	1.0	1.0	rs4903064	T	C	RegulomeDB+HaploReg	3a	DPF3	intronic	GI, MUS	ESC, ESDR, LNG, IPSC, STRM, BRST, BRN, SKIN, LIV, HRT, MUS, GI, OVRY, PLCNT	ESDR,IPSC,SKIN,SKIN,BRN,HRT,KID,LNG,MUS,GI,GI,OVRY,MUS,BRST		Ets,GATA,HDAC2,VDR			12 hits
14	72809542	0.92	0.98	rs12050132	A	T		5	DPF3	intronic		LNG, BLD, BRN, ADRL, HRT, OVRY, MUS			NF-Y
14	72808737	0.85	0.95	rs11620775	C	T	HaploReg	5	DPF3	intronic		BRN, SKIN, GI, ADRL, HRT, OVRY, MUS	SKIN,SKIN,BRN,HRT,OVRY,MUS		ERalpha-a,HNF4,PLZF,RXRA
14	72822147	0.84	0.93	rs2109794	G	A		No Data	DPF3	intronic		HRT			PU.1,TFII-I
14	72819750	0.84	0.95	rs2332920	A	G		No Data	DPF3	intronic		BLD			Foxf2
14	72819416	0.84	0.95	rs28840762	T	C		6	DPF3	intronic					ERalpha-a,HNF4,PPAR,RXRA
14	72821222	0.83	0.95	rs8015900	T	A		6	DPF3	intronic							2 hits	7 hits
14	72813710	0.82	0.97	rs7152005	C	T	HaploReg	5	DPF3	intronic		IPSC, ESC, BRST, BRN, LIV, HRT, MUS	HRT		Egr-1,HNF4,Maf,Nrf-2,Zbtb3			13 hits
14	72830935	0.67	0.82	rs12147969	C	T	RegulomeDB+HaploReg	4	DPF3	intronic	GI, OVRY, HRT	ESC, ESDR, LNG, IPSC, FAT, STRM, MUS, BRN, SKIN, GI, ADRL, HRT, THYM, PANC, VAS	ESC,IPSC,IPSC,HRT,OVRY,GI		AP-1,ATF3,ATF4,ATF6,E2F,ERalpha-a,Esr2,HEY1,Jundm2,RXRA,T3R,TATA,ZID
14	72831033	0.65	0.88	rs2215590	C	T	RegulomeDB+HaploReg	4	DPF3	intronic	GI, OVRY, HRT	ESC, ESDR, LNG, IPSC, FAT, STRM, MUS, BRN, SKIN, GI, ADRL, HRT, THYM, PANC, VAS	IPSC,SKIN,HRT,GI,GI,KID,GI,OVRY,GI,VAS	CFOS,CJUN,GATA2,JUND,P300,STAT3	Barx1,Barx2,Bsx		1 hit
14	72794256	0.5	0.91	rs11627381	A	G		5	DPF3	intronic		BRN, ADRL, HRT, OVRY, MUS, SPLN			BCL,CACD,CCNT2,Klf4,MAZR,MZF1::1-4,NF-kappaB,Pax-4,SREBP,TATA,YY1,Zfp410,Zfp740			1 hit
14	72793669	0.5	0.91	rs12435382	G	A	HaploReg	5	DPF3	intronic	BRN, MUS	IPSC, BRN, SKIN, GI, ADRL, HRT, MUS, OVRY, PANC, SPLN, LNG	ESDR,GI
14	72788746	0.5	0.91	rs55994400	C	G	RegulomeDB+HaploReg	3a	DPF3	intronic		ESDR, BLD, BRN, HRT, OVRY, MUS	ESDR,BLD,BLD		Nkx2,Nkx3			15 hits
14	72795689	0.5	0.91	rs72730348	T	A		6	DPF3	intronic		BRN, HRT, MUS			E2A,ELF1,Maf,Mxi1,Myc,Myf,NRSF,SETDB1,TAL1			21 hits
14	72796411	0.49	0.9	rs11158978	A	G		No Data	DPF3	intronic		HRT, MUS		CEBPB	HNF6			1 hit
14	72801212	0.49	0.9	rs11158979	C	G	RegulomeDB+HaploReg	4	DPF3	intronic	SKIN, MUS	ESDR, LNG, FAT, STRM, BRST, BLD, MUS, SKIN, VAS, BRN, GI, ADRL, HRT, PANC, SPLN, CRVX, BONE	LNG,BRST,LNG		BCL,Gfi1,Irf,LXR,Mef2,Nr2f2,PU.1		1 hit	1 hit
14	72801527	0.49	0.9	rs11158980	T	C	RegulomeDB+HaploReg	2b	DPF3	intronic	MUS	ESDR, LNG, FAT, STRM, BRST, BLD, MUS, SKIN, VAS, BRN, ADRL, HRT, CRVX, BONE	ESDR,LNG,BRST,BLD,SKIN,SKIN,SKIN,ADRL,MUS,LNG,BLD,CRVX,BRST,MUS,MUS,VAS,BRN,SKIN,SKIN,LNG		AhR		2 hits	1 hit
14	72796926	0.49	0.9	rs11621358	G	A	HaploReg	No Data	DPF3	intronic	ESC, IPSC	ESC, ESDR, IPSC, BRN, SKIN, HRT, MUS	ESC		GR,NF-E2,Nrf-2,Smad
14	72797761	0.49	0.9	rs11622602	G	A		No Data	DPF3	intronic		BRN, HRT			EWSR1-FLI1,HDAC2,Hand1,Irf,TATA
14	72801757	0.49	0.9	rs11627524	C	A	RegulomeDB+HaploReg	4	DPF3	intronic	CRVX, MUS	ESDR, LNG, FAT, STRM, BRST, BLD, MUS, SKIN, VAS, BRN, HRT, OVRY, BONE	BRST,SKIN,SKIN,SKIN,HRT,MUS,CRVX,VAS,BRN,LNG		Myc,Pou1f1,SP1		3 hits	1 hit
14	72800894	0.49	0.9	rs12435321	C	T		No Data	DPF3	intronic		ESDR, LNG, FAT, BRST, BLD, STRM, MUS, SKIN, VAS, BRN, GI, HRT, SPLN, CRVX, BONE			NF-kappaB,SZF1-1		2 hits	1 hit
14	72800989	0.49	0.9	rs12435401	G	A	HaploReg	5	DPF3	intronic		ESDR, LNG, FAT, BRST, BLD, STRM, MUS, SKIN, VAS, BRN, GI, HRT, SPLN, CRVX, BONE	BLD,BLD,KID		AFP1,CDP			1 hit
14	72793767	0.49	0.9	rs12435412	G	A	HaploReg	5	DPF3	intronic	BRN	ESDR, IPSC, BRN, SKIN, GI, ADRL, HRT, MUS, OVRY, PANC, SPLN	LNG,HRT	TR4,CTCF	STAT,ZNF263
14	72843788	0.49	0.77	rs12889140	C	T		No Data	DPF3	intronic					GR,Pou2f2,Sox,YY1			1 hit
14	72796257	0.49	0.9	rs35115588	TC	T	HaploReg	No Data	DPF3	intronic		HRT, MUS	IPSC		HNF4,Mrg1::Hoxa9,Mrg,Pou5f1,Tgif1
14	72795721	0.49	0.9	rs61631136	C	G	HaploReg	6	DPF3	intronic		BRN, HRT, MUS	HRT,MUS		Hbp1,Maf,Pou1f1,Pou2f2,Pou3f3,Pou4f3			9 hits
14	72791854	0.49	0.9	rs72730342	C	T	HaploReg	5	DPF3	intronic	BRN, HRT, MUS	ESC, ESDR, IPSC, BLD, BRN, SKIN, ADRL, MUS, GI, HRT, OVRY, SPLN	HRT,MUS		PLAG1			10 hits
14	72792841	0.49	0.9	rs72730344	T	C	HaploReg	5	DPF3	intronic	BRN, OVRY, MUS, LNG	ESDR, IPSC, FAT, BRN, SKIN, GI, ADRL, HRT, LNG, MUS, SPLN	ADRL		ELF1,HEY1			18 hits
14	72793202	0.49	0.9	rs72730345	A	G	HaploReg	5	DPF3	intronic	SKIN, BRN, MUS, LNG	IPSC, BRN, SKIN, GI, ADRL, HRT, MUS, OVRY	LNG		NF-kappaB,PPAR,PTF1-beta		1 hit	5 hits
14	72800707	0.49	0.9	rs72730353	T	G	RegulomeDB	4	DPF3	intronic	BRN	ESDR, LNG, FAT, BLD, MUS, SKIN, BRN, GI, HRT, SPLN, CRVX, BRST, VAS, BONE			BCL,STAT,ZBRK1			10 hits
14	72796768	0.48	0.88	rs11621216	A	T		No Data	DPF3	intronic	ESC	ESC, ESDR, IPSC, BRN, MUS			GLI,RREB-1,Zec,Zic
14	72783972	0.48	0.9	rs11629434	G	T	HaploReg	5	DPF3	intronic		SKIN, LIV, BRN, HRT, PANC, MUS, SPLN, BLD	LNG,IPSC		Hoxb6,Pdx1,p300
14	72783098	0.48	0.9	rs12435078	C	T		5	DPF3	intronic		SKIN, MUS, LIV			Pax-6
14	72853220	0.48	0.76	rs4899448	T	C		6	DPF3	intronic		BRN, HRT			BCL,Ets,Irf,Nrf1,PU.1,Pax-5,RXRA,TATA,TR4		1 hit	13 hits
14	72788787	0.48	0.89	rs55702801	T	C	RegulomeDB+HaploReg	4	DPF3	intronic		ESDR, BLD, BRN, HRT, OVRY, MUS	ESDR,BLD,BLD	EGR1	Irf,PU.1,STAT,TATA			1 hit
14	72851169	0.47	0.83	rs11158984	C	T	HaploReg	5	DPF3	intronic		ESC, ESDR, IPSC, SKIN, LIV, GI, HRT, MUS	BLD,MUS		AP-1,AP-4,CTCF,E2A,HEN1,Hmx,MZF1::1-4,Pax-5,ZEB1			1 hit
14	72780696	0.47	0.91	rs12433250	C	T	HaploReg	No Data	DPF3	intronic	MUS	ESDR, LNG, FAT, STRM, BRST, MUS, BRN, SKIN, ADRL, HRT, OVRY, LIV, BONE	MUS		CTCF,Nkx2,RXRA,SMC3,STAT,TATA,YY1			1 hit
14	72807419	0.47	0.82	rs34320491	T	A		6	DPF3	intronic		HRT, MUS			RREB-1
14	72778863	0.46	0.91	rs1076432	A	T		6	DPF3	intronic					Bbx,Pou5f1,Sox			1 hit
14	72810384	0.46	0.99	rs1990441	C	A	RegulomeDB+HaploReg	4	DPF3	intronic	BLD, MUS	BLD, BRN, HRT, MUS, OVRY, SPLN, CRVX	LNG,BLD,BLD,BLD,SKIN,THYM,MUS,BLD,MUS,LNG					1 hit
14	72803604	0.45	0.84	rs55943517	T	G	HaploReg	6	DPF3	intronic		ESC, LNG, IPSC, BRST, BRN, SKIN, HRT, MUS, LIV	SKIN,HRT,MUS	CTCF	Nkx2			10 hits
14	72805090	0.45	0.83	rs72730359	T	C	HaploReg	5	DPF3	intronic	ESC, BRN	ESC, ESDR, LNG, IPSC, BRN, SKIN, HRT, MUS, VAS	ESC,IPSC,HRT		Foxa,Foxo,Foxp1,HDAC2,Zfp105,p300			22 hits
14	72779718	0.44	0.89	rs11622025	C	A		5	DPF3	intronic		ESDR, BRST, SKIN, ADRL, HRT, MUS, LIV			AP-4,Hmx,Myf,NRSF,TATA
14	72862128	0.42	0.69	rs6574101	C	T	RegulomeDB+HaploReg	1f	DPF3	intronic		HRT, MUS	HRT		RBP-Jkappa			10 hits

## Sheet: Notes
RegulomeDB Score
Score	Supporting data
1a	eQTL + TF binding + matched TF motif + matched DNase Footprint + DNase peak
1b	eQTL + TF binding + any motif + DNase Footprint + DNase peak
1c	eQTL + TF binding + matched TF motif + DNase peak
1d	eQTL + TF binding + any motif + DNase peak
1e	eQTL + TF binding + matched TF motif
1f	eQTL + TF binding / DNase peak
2a	TF binding + matched TF motif + matched DNase Footprint + DNase peak
2b	TF binding + any motif + DNase Footprint + DNase peak
2c	TF binding + matched TF motif + DNase peak
3a	TF binding + any motif + DNase peak
3b	TF binding + matched TF motif
4	TF binding + DNase peak
5	TF binding or DNase peak
6	other
