# Supplementary material for: Genome-wide association study identifies multiple risk loci for renal cell carcinoma
Source: Nat Commun. 2017 Jun 9;8:15724. doi: 10.1038/ncomms15724 (PMC5472706; doi:10.1038/ncomms15724)
Supplement: Supplementary Data 4 — Expression quantitative trail locus analysis (eQTL) results for genes located up to 3Mb around the newly identified risk markers (or highly-correlated proxies) using clear cell renal cell carcinoma and normal kidney tissue data from the Cancer Genome Atlas Kidney Renal Clear Cell Carcinoma collection (KIRC; 481 tumor and 71 normal tissue samples] and IARC (555 tumor and 234 normal tissue samples). eQTL p-values <0.05 are highlighted. [file ncomms15724-s5.xlsx]

## Sheet: 1p32 (KIRC)
		Normal				Tumor
SNP	Gene	p_value	beta	Std_error		p_value	beta	Std_error
rs1278515.T.C	AGBL4	0.91	-0.430232	3.78394		0.21	-0.320225	0.257504
rs13376700.T.A	AGBL4	0.28	-4.19296	3.80743		0.33	-0.246475	0.251944
rs4381241.T.C	AGBL4	0.89	-0.490446	3.6835		0.19	-0.331128	0.253636
rs7555006.A.G	AGBL4	0.41	-3.24654	3.89941		0.33	-0.246839	0.251221
rs1278515.T.C	BEND5	0.36	-5.40561	5.83448		0.037	-15.1311	7.22549
rs13376700.T.A	BEND5	0.63	-3.27704	6.84424		0.19	-9.28543	7.14291
rs4381241.T.C	BEND5	0.3	-0.386651	0.368732		0.078	-12.5698	7.11869
rs7555006.A.G	BEND5	0.51	-4.66347	6.99088		0.26	-7.96894	7.1347
rs1278515.T.C	BTF3L4	0.48	-18.4866	26.2879		0.045	-22.5421	11.1856
rs13376700.T.A	BTF3L4	0.07	35.4239	19.1834		0.061	-20.7289	11.0249
rs4381241.T.C	BTF3L4	0.66	8.21796	18.8752		0.061	-20.5923	10.9745
rs7555006.A.G	BTF3L4	0.069	36.2442	19.5647		0.061	-20.77	11.0386
rs1278515.T.C	C1orf123	0.21	20.9732	16.6098		0.97	-0.531002	15.4821
rs13376700.T.A	C1orf123	0.2	10.3176	7.92406		0.69	6.09755	15.22
rs4381241.T.C	C1orf123	0.16	22.8887	16.116		0.63	7.39267	15.2398
rs7555006.A.G	C1orf123	0.32	17.2351	17.2922		0.95	0.950913	15.1019
rs1278515.T.C	C1orf185	NaN	0	0		NaN	0	0
rs13376700.T.A	C1orf185	NaN	0	0		NaN	0	0
rs4381241.T.C	C1orf185	NaN	0	0		NaN	0	0
rs7555006.A.G	C1orf185	NaN	0	0		NaN	0	0
rs1278515.T.C	CC2D1B	0.59	39.3182	73.454		0.34	13.6126	14.2283
rs13376700.T.A	CC2D1B	0.045	-38.7206	18.8726		0.14	20.5723	13.9654
rs4381241.T.C	CC2D1B	0.54	-11.3478	18.5978		0.4	11.884	14.0153
rs7555006.A.G	CC2D1B	0.1	-1.56281	0.939155		0.21	17.4684	13.9373
rs1278515.T.C	CDKN2C	0.68	-4.284	10.1983		0.64	8.13054	17.4788
rs13376700.T.A	CDKN2C	0.2	-13.5074	10.4869		0.5	11.5834	17.1544
rs4381241.T.C	CDKN2C	0.35	-9.2789	9.86067		0.49	11.9428	17.3091
rs7555006.A.G	CDKN2C	0.24	-11.5557	9.64536		0.5	11.6749	17.1679
rs1278515.T.C	CPT2	0.14	-97.0218	64.497		0.17	-38.9431	28.569
rs13376700.T.A	CPT2	0.078	-116.595	65.0528		0.77	-8.0915	28.1162
rs4381241.T.C	CPT2	0.23	-36.3772	29.8219		0.064	-52.0588	28.0427
rs7555006.A.G	CPT2	0.19	-89.4275	67.1118		0.88	-4.33145	28.0503
rs1278515.T.C	DMRTA2	0.028	-0.151049	0.0670332		0.5	-0.016275	0.0239502
rs13376700.T.A	DMRTA2	0.12	38.9165	24.4771		0.96	0.00109158	0.0235275
rs4381241.T.C	DMRTA2	0.048	-0.134121	0.0664786		0.74	-0.00795465	0.0235602
rs7555006.A.G	DMRTA2	0.098	-0.118826	0.0705935		0.71	0.0088062	0.0235148
rs1278515.T.C	ECHDC2	0.97	-2.84809	64.8213		0.78	11.521	41.1317
rs13376700.T.A	ECHDC2	0.67	-0.149647	0.354828		0.11	64.4429	40.0685
rs4381241.T.C	ECHDC2	0.9	-7.89119	63.058		0.73	13.889	40.4581
rs7555006.A.G	ECHDC2	0.72	-23.8762	67.0365		0.33	39.3826	40.1211
rs1278515.T.C	ELAVL4	0.32	-9.88583	9.87139		0.65	0.0468662	0.101738
rs13376700.T.A	ELAVL4	0.39	-137.187	157.583		0.78	-0.0284448	0.0994602
rs4381241.T.C	ELAVL4	0.22	-32.9903	26.5576		0.9	0.0128212	0.100118
rs7555006.A.G	ELAVL4	0.71	-0.0281949	0.076257		0.86	-0.0180042	0.0994172
rs1278515.T.C	EPS15	0.48	-116.408	162.188		0.57	-11.9678	20.8808
rs13376700.T.A	EPS15	0.22	-0.0882526	0.0711941		0.081	-35.8788	20.492
rs4381241.T.C	EPS15	0.37	-23.2163	25.4965		0.32	-20.2595	20.5322
rs7555006.A.G	EPS15	0.32	-0.0735328	0.0737145		0.14	-30.5283	20.5038
rs1278515.T.C	FAF1	0.78	-1.59824	5.77925		0.19	-12.8971	9.92174
rs13376700.T.A	FAF1	0.38	11.2199	12.634		0.31	-9.91719	9.73378
rs4381241.T.C	FAF1	0.75	3.82929	12.0191		0.31	-10.079	9.81865
rs7555006.A.G	FAF1	0.73	4.45267	12.7074		0.53	-6.0959	9.75295
rs1278515.T.C	FAM159A	0.13	0.581605	0.383325		0.29	-0.681683	0.646494
rs13376700.T.A	FAM159A	0.29	-5.54738	5.17417		0.048	-1.25507	0.632916
rs4381241.T.C	FAM159A	0.21	43.304	34.2601		0.22	-0.784047	0.637472
rs7555006.A.G	FAM159A	0.42	0.32683	0.401946		0.086	-1.09077	0.633257
rs1278515.T.C	FOXD2	0.78	3.51637	12.3878		0.36	2.01704	2.2231
rs13376700.T.A	FOXD2	0.36	16.5686	18.0178		0.34	2.11082	2.18723
rs4381241.T.C	FOXD2	0.46	-4.18592	5.60437		0.37	1.96814	2.2072
rs7555006.A.G	FOXD2	0.47	-4.35972	5.96623		0.42	1.77786	2.18674
rs1278515.T.C	FOXE3	0.77	0.105939	0.365355		0.16	-0.0445915	0.03193
rs13376700.T.A	FOXE3	0.3	7.90709	7.63065		0.75	-0.0102478	0.0315629
rs4381241.T.C	FOXE3	0.67	-27.8845	65.6896		0.17	-0.0434373	0.031602
rs7555006.A.G	FOXE3	0.25	39.1772	33.4105		0.91	-0.00367073	0.0314379
rs1278515.T.C	GPX7	0.29	0.41574	0.392621		0.4	6.87036	8.10364
rs13376700.T.A	GPX7	0.2	21.916	16.8612		0.76	2.3849	7.92967
rs4381241.T.C	GPX7	0.3	6.70482	6.34791		0.26	9.05243	7.98639
rs7555006.A.G	GPX7	0.4	3.91099	4.57339		0.58	4.40696	7.9235
rs1278515.T.C	KTI12	0.63	2.31821	4.85397		0.39	2.2347	2.5992
rs13376700.T.A	KTI12	0.27	28.6827	25.9174		0.18	3.44508	2.54475
rs4381241.T.C	KTI12	0.59	2.5421	4.72297		0.39	2.18564	2.55838
rs7555006.A.G	KTI12	0.077	8.82038	4.91259		0.14	3.75039	2.55102
rs1278515.T.C	LRP8	0.87	-0.845068	5.30383		0.39	-1.70566	1.96803
rs13376700.T.A	LRP8	0.53	2.82989	4.48889		0.039	-3.98024	1.92331
rs4381241.T.C	LRP8	0.74	1.44802	4.39306		0.38	-1.6945	1.94703
rs7555006.A.G	LRP8	0.4	-4.31994	5.05381		0.077	-3.38314	1.90933
rs1278515.T.C	MAGOH	0.28	8.46919	7.68692		0.86	1.38434	7.6899
rs13376700.T.A	MAGOH	0.11	-101.976	62.1075		0.24	8.88118	7.52904
rs4381241.T.C	MAGOH	0.34	7.23939	7.48567		0.72	2.70415	7.56945
rs7555006.A.G	MAGOH	0.04	15.875	7.5651		0.25	8.70081	7.50243
rs1278515.T.C	OSBPL9	0.56	-5.64772	9.57689		0.77	-7.96529	26.8325
rs13376700.T.A	OSBPL9	0.5	-82.0095	120.308		0.85	4.89966	26.3559
rs4381241.T.C	OSBPL9	0.57	-66.5433	115.409		0.53	-16.3486	26.315
rs7555006.A.G	OSBPL9	0.55	-73.0635	122.816		0.79	6.90381	26.2236
rs1278515.T.C	PODN	0.29	23.7212	22.137		0.95	-1.2585	19.4788
rs13376700.T.A	PODN	0.24	26.6231	22.383		0.97	0.749141	19.0691
rs4381241.T.C	PODN	0.32	21.524	21.5502		0.74	6.30864	19.1957
rs7555006.A.G	PODN	0.42	18.3594	22.7422		0.83	4.1395	18.9373
rs1278515.T.C	PRPF38A	0.56	10.3274	17.8047		0.52	8.21671	12.8306
rs13376700.T.A	PRPF38A	0.36	5.9401	6.43677		0.089	21.2976	12.5051
rs4381241.T.C	PRPF38A	0.48	12.4118	17.3076		0.54	7.74787	12.6223
rs7555006.A.G	PRPF38A	0.32	18.5293	18.3532		0.18	16.6388	12.529
rs1278515.T.C	RAB3B	0.43	-0.851838	1.06272		0.8	-0.0162763	0.0649367
rs13376700.T.A	RAB3B	0.78	-0.304054	1.08885		0.93	0.00586657	0.0642774
rs4381241.T.C	RAB3B	0.41	-139.603	167.814		0.84	-0.0132897	0.0641067
rs7555006.A.G	RAB3B	0.6	0.581781	1.11068		0.65	0.0287634	0.0642451
rs1278515.T.C	RNF11	0.5	46.9284	69.3329		0.34	-41.4279	43.315
rs13376700.T.A	RNF11	0.5	45.9771	67.4504		0.42	-34.4078	42.3374
rs4381241.T.C	RNF11	0.5	48.2736	71.8057		0.37	-37.8897	42.4688
rs7555006.A.G	RNF11	0.59	-10.2832	19.1474		0.44	-32.9072	42.2336
rs1278515.T.C	SCP2	0.48	13.8165	19.3494		0.19	-78.0221	59.1369
rs13376700.T.A	SCP2	0.31	-168.562	164.058		0.6	-30.5337	58.0625
rs4381241.T.C	SCP2	0.39	-0.0658884	0.0758406		0.055	-111.389	57.8752
rs7555006.A.G	SCP2	0.41	-0.863442	1.04383		0.51	-38.1555	58.0672
rs1278515.T.C	SLC1A7	0.058	-1.73363	0.895804		0.057	1.3945	0.728809
rs13376700.T.A	SLC1A7	0.1	-32.5292	19.5003		0.017	1.73566	0.720199
rs4381241.T.C	SLC1A7	0.031	-1.90409	0.862875		0.1	1.17753	0.720672
rs7555006.A.G	SLC1A7	0.15	36.171	24.8297		0.0067	1.96248	0.719425
rs1278515.T.C	SLC5A9	0.17	-58.9963	42.2175		0.029	-47.5211	21.7387
rs13376700.T.A	SLC5A9	0.3	-45.3056	42.919		0.25	-24.4724	21.0898
rs4381241.T.C	SLC5A9	0.14	-60.5184	40.941		0.026	-47.9	21.356
rs7555006.A.G	SLC5A9	0.43	-33.909	43.0939		0.21	-26.5982	21.079
rs1278515.T.C	SPATA6	0.29	8.29303	7.83554		0.28	-4.03411	3.738
rs13376700.T.A	SPATA6	0.87	0.720182	4.47367		0.59	-1.98505	3.66774
rs4381241.T.C	SPATA6	0.4	6.88474	8.14502		0.31	-3.74369	3.67788
rs7555006.A.G	SPATA6	0.79	-1.47399	5.40746		0.46	-2.71473	3.65584
rs1278515.T.C	TTC39A	0.15	-1.38111	0.944052		0.074	-62.8175	35.0133
rs13376700.T.A	TTC39A	0.27	5.42805	4.89185		0.26	-38.6045	34.174
rs4381241.T.C	TTC39A	0.12	-0.108721	0.0694159		0.094	-57.9415	34.5522
rs7555006.A.G	TTC39A	0.39	23.1563	26.5834		0.12	-53.8844	34.1744
rs1278515.T.C	TXNDC12	0.21	0.470307	0.375112		0.43	-20.8567	26.2801
rs13376700.T.A	TXNDC12	0.037	72.5304	34.0254		0.56	-15.1544	25.6983
rs4381241.T.C	TXNDC12	0.25	-0.434039	0.375976		0.57	-14.6807	25.8008
rs7555006.A.G	TXNDC12	0.076	-49.8798	27.636		0.53	-16.2752	25.7813
rs1278515.T.C	ZCCHC11	0.82	-5.63901	24.1674		0.77	4.69639	15.9343
rs13376700.T.A	ZCCHC11	0.23	-76.2129	63.1919		0.57	8.84134	15.6271
rs4381241.T.C	ZCCHC11	0.49	-16.1235	23.4479		0.71	-5.74025	15.6931
rs7555006.A.G	ZCCHC11	0.26	-28.2812	24.7933		0.55	9.41072	15.6318
rs1278515.T.C	ZFYVE9	0.083	-50.0118	28.4237		0.17	-21.0285	15.4594
rs13376700.T.A	ZFYVE9	0.082	-51.1061	28.867		0.3	-15.6879	15.1675
rs4381241.T.C	ZFYVE9	0.076	63.1643	35.0468		0.11	-24.0902	15.1958
rs7555006.A.G	ZFYVE9	0.23	-29.302	24.2788		0.43	-12.017	15.0903
rs1278515.T.C	ZYG11A	0.56	-69.5156	118.54		0.49	0.808465	1.16884
rs13376700.T.A	ZYG11A	0.24	-12.5162	10.5074		0.077	2.02911	1.14329
rs4381241.T.C	ZYG11A	0.39	-8.07243	9.29278		0.45	0.866288	1.14586
rs7555006.A.G	ZYG11A	0.32	-27.1103	27.2516		0.17	1.59488	1.14884
rs1278515.T.C	ZYG11B	0.16	-86.7228	61.3052		0.3	-22.9325	22.0866
rs13376700.T.A	ZYG11B	0.11	12.2291	7.44679		0.42	-17.3271	21.6667
rs4381241.T.C	ZYG11B	0.092	-101.266	59.1912		0.16	-30.4521	21.7012
rs7555006.A.G	ZYG11B	0.19	-84.6375	63.9099		0.7	-8.31207	21.7065

## Sheet: 1p32 (IARC)
			Normal				Tumor
SNP	Gene	Probe	p_value	beta	Std_error		p_value	beta	Std_error
rs1278515.T.C	AGBL4	ILMN_2196642	NA	NA	NA		NA	NA	NA
rs13376700.T.A	AGBL4	ILMN_2196642	0.882198	-0.00149152	0.0100542		0.342872	0.00841709	0.0088654
rs4381241.T.C	AGBL4	ILMN_2196642	0.534292	0.00442748	0.00711353		0.791547	0.00167949	0.00635092
rs7555006.A.G	AGBL4	ILMN_2196642	NA	NA	NA		NA	NA	NA
rs1278515.T.C	BEND5	ILMN_3237448	NA	NA	NA		NA	NA	NA
rs13376700.T.A	BEND5	ILMN_3237448	0.427808	-0.0248855	0.0313282		0.365808	-0.0515672	0.0569678
rs4381241.T.C	BEND5	ILMN_3237448	0.0552087	-0.0426843	0.0221508		0.136381	0.0606913	0.0406812
rs7555006.A.G	BEND5	ILMN_3237448	NA	NA	NA		NA	NA	NA
rs1278515.T.C	BTF3L4	ILMN_2072140	NA	NA	NA		NA	NA	NA
rs13376700.T.A	BTF3L4	ILMN_2072140	0.0961204	-0.0548722	0.0328424		0.265787	-0.0385911	0.0346389
rs4381241.T.C	BTF3L4	ILMN_2072140	0.0905545	-0.039572	0.0232833		0.0275123	0.054676	0.0247309
rs7555006.A.G	BTF3L4	ILMN_2072140	NA	NA	NA		NA	NA	NA
rs1278515.T.C	C1orf123	ILMN_2082130	NA	NA	NA		NA	NA	NA
rs13376700.T.A	C1orf123	ILMN_2082130	0.262366	0.0254455	0.0226472		0.244403	-0.0319213	0.0273894
rs4381241.T.C	C1orf123	ILMN_2082130	0.63474	-0.00766496	0.0161131		0.878103	0.0030038	0.0195745
rs7555006.A.G	C1orf123	ILMN_2082130	NA	NA	NA		NA	NA	NA
rs1278515.T.C	C1orf163	ILMN_1757415	NA	NA	NA		NA	NA	NA
rs13376700.T.A	C1orf163	ILMN_1757415	0.262466	0.0219096	0.0195043		0.964374	0.000758105	0.0169644
rs4381241.T.C	C1orf163	ILMN_1757415	0.641296	0.0064685	0.013866		0.110584	0.019312	0.0120814
rs7555006.A.G	C1orf163	ILMN_1757415	NA	NA	NA		NA	NA	NA
rs1278515.T.C	C1orf165	ILMN_1675024	NA	NA	NA		NA	NA	NA
rs13376700.T.A	C1orf165	ILMN_1675024	0.858463	-0.00467153	0.0261665		0.327638	-0.0386858	0.0394807
rs4381241.T.C	C1orf165	ILMN_1675024	0.0169658	-0.0440845	0.0183313		0.0704805	0.0510681	0.0281709
rs7555006.A.G	C1orf165	ILMN_1675024	NA	NA	NA		NA	NA	NA
rs1278515.T.C	C1orf185	ILMN_1708393	NA	NA	NA		NA	NA	NA
rs13376700.T.A	C1orf185	ILMN_1708393	0.0986639	0.0141951	0.00856132		0.146135	0.0102314	0.00702874
rs4381241.T.C	C1orf185	ILMN_1708393	0.0257116	0.0135543	0.00603739		0.450328	-0.00381658	0.00505186
rs7555006.A.G	C1orf185	ILMN_1708393	NA	NA	NA		NA	NA	NA
rs1278515.T.C	CC2D1B	ILMN_1690291	NA	NA	NA		NA	NA	NA
rs1278515.T.C	CC2D1B	ILMN_2149935	NA	NA	NA		NA	NA	NA
rs13376700.T.A	CC2D1B	ILMN_1690291	0.400142	0.0105955	0.0125699		0.824618	-0.00220717	0.00995433
rs13376700.T.A	CC2D1B	ILMN_2149935	0.212931	0.0301105	0.0241078		0.130295	0.0343222	0.0226474
rs4381241.T.C	CC2D1B	ILMN_1690291	0.116241	0.0140954	0.00894002		0.358834	-0.00652928	0.00710896
rs4381241.T.C	CC2D1B	ILMN_2149935	0.123079	0.0263678	0.0170375		0.306806	-0.0166451	0.0162705
rs7555006.A.G	CC2D1B	ILMN_1690291	NA	NA	NA		NA	NA	NA
rs7555006.A.G	CC2D1B	ILMN_2149935	NA	NA	NA		NA	NA	NA
rs1278515.T.C	CDKN2C	ILMN_1652171	NA	NA	NA		NA	NA	NA
rs1278515.T.C	CDKN2C	ILMN_1656415	NA	NA	NA		NA	NA	NA
rs1278515.T.C	CDKN2C	ILMN_2359332	NA	NA	NA		NA	NA	NA
rs13376700.T.A	CDKN2C	ILMN_1652171	0.994735	-5.98555211550659e-05	0.00906035		0.893036	-0.00108165	0.00804002
rs13376700.T.A	CDKN2C	ILMN_1656415	0.288798	0.048812	0.0459101		0.301844	-0.0589354	0.0570204
rs13376700.T.A	CDKN2C	ILMN_2359332	0.0840294	-0.021125	0.012174		0.490371	0.0065268	0.00945581
rs4381241.T.C	CDKN2C	ILMN_1652171	0.820488	0.00144858	0.00637647		0.588196	-0.00311911	0.0057568
rs4381241.T.C	CDKN2C	ILMN_1656415	0.0351185	-0.0683756	0.0322608		0.55163	0.0242811	0.0407583
rs4381241.T.C	CDKN2C	ILMN_2359332	0.0521964	-0.0169062	0.00866279		0.564529	0.00389325	0.00675299
rs7555006.A.G	CDKN2C	ILMN_1652171	NA	NA	NA		NA	NA	NA
rs7555006.A.G	CDKN2C	ILMN_1656415	NA	NA	NA		NA	NA	NA
rs7555006.A.G	CDKN2C	ILMN_2359332	NA	NA	NA		NA	NA	NA
rs1278515.T.C	CPT2	ILMN_1678579	NA	NA	NA		NA	NA	NA
rs13376700.T.A	CPT2	ILMN_1678579	0.905564	0.00546218	0.0459914		0.459551	-0.0299968	0.0405266
rs4381241.T.C	CPT2	ILMN_1678579	0.898069	-0.00417796	0.0325786		0.651755	0.0131204	0.0290529
rs7555006.A.G	CPT2	ILMN_1678579	NA	NA	NA		NA	NA	NA
rs13376700.T.A	DIO1	ILMN_1686291	0.543462	0.0738471	0.121362		0.296467	-0.012742	0.0121914
rs13376700.T.A	DIO1	ILMN_1769547	0.424279	0.129577	0.161882		0.356383	-0.0369839	0.0400624
rs13376700.T.A	DIO1	ILMN_2414786	0.491044	0.109347	0.158531		0.34136	-0.031706	0.0332902
rs7555006.A.G	DIO1	ILMN_1686291	NA	NA	NA		NA	NA	NA
rs7555006.A.G	DIO1	ILMN_1769547	NA	NA	NA		NA	NA	NA
rs7555006.A.G	DIO1	ILMN_2414786	NA	NA	NA		NA	NA	NA
rs1278515.T.C	DMRTA2	ILMN_1699491	NA	NA	NA		NA	NA	NA
rs13376700.T.A	DMRTA2	ILMN_1699491	0.736067	-0.00283304	0.00839487		0.799226	0.00190595	0.00748935
rs4381241.T.C	DMRTA2	ILMN_1699491	0.125817	-0.00911854	0.00593513		0.129891	0.00809599	0.00533648
rs7555006.A.G	DMRTA2	ILMN_1699491	NA	NA	NA		NA	NA	NA
rs13376700.T.A	DMRTB1	ILMN_1754187	0.942836	0.000786894	0.010962		0.725335	-0.00251119	0.00714339
rs7555006.A.G	DMRTB1	ILMN_1754187	NA	NA	NA		NA	NA	NA
rs1278515.T.C	ECHDC2	ILMN_1671568	NA	NA	NA		NA	NA	NA
rs13376700.T.A	ECHDC2	ILMN_1671568	0.648858	0.0235646	0.0516831		0.82777	-0.0118454	0.0544167
rs4381241.T.C	ECHDC2	ILMN_1671568	0.284179	0.0392338	0.0365485		0.554724	0.02307	0.0390285
rs7555006.A.G	ECHDC2	ILMN_1671568	NA	NA	NA		NA	NA	NA
rs1278515.T.C	ELAVL4	ILMN_2065254	NA	NA	NA		NA	NA	NA
rs13376700.T.A	ELAVL4	ILMN_2065254	0.582628	-0.00401319	0.0072924		0.754421	0.0021485	0.00686439
rs4381241.T.C	ELAVL4	ILMN_2065254	0.0364716	0.0107695	0.0051189		0.305998	0.00503062	0.00490918
rs7555006.A.G	ELAVL4	ILMN_2065254	NA	NA	NA		NA	NA	NA
rs1278515.T.C	EPS15	ILMN_1665357	NA	NA	NA		NA	NA	NA
rs13376700.T.A	EPS15	ILMN_1665357	0.965542	0.000900413	0.0208201		0.701224	-0.00766601	0.0199691
rs4381241.T.C	EPS15	ILMN_1665357	0.11311	0.0232883	0.014643		0.0629687	0.0265977	0.0142716
rs7555006.A.G	EPS15	ILMN_1665357	NA	NA	NA		NA	NA	NA
rs1278515.T.C	FAF1	ILMN_1667016	NA	NA	NA		NA	NA	NA
rs13376700.T.A	FAF1	ILMN_1667016	0.874606	-0.00350435	0.0221814		0.0235958	0.0710438	0.031286
rs4381241.T.C	FAF1	ILMN_1667016	0.0354994	0.032783	0.0155001		0.682318	0.00923911	0.0225593
rs7555006.A.G	FAF1	ILMN_1667016	NA	NA	NA		NA	NA	NA
rs1278515.T.C	FAM159A	ILMN_2185675	NA	NA	NA		NA	NA	NA
rs13376700.T.A	FAM159A	ILMN_2185675	0.355399	-0.00915318	0.00988438		0.577793	-0.00924506	0.0165984
rs4381241.T.C	FAM159A	ILMN_2185675	0.639221	0.00327677	0.00698063		0.658714	-0.00526021	0.011902
rs7555006.A.G	FAM159A	ILMN_2185675	NA	NA	NA		NA	NA	NA
rs13376700.T.A	FLJ40434	ILMN_3249524	0.283826	-0.00738619	0.00687559		0.922321	0.000573974	0.00588322
rs4381241.T.C	FLJ40434	ILMN_3249524	0.132451	-0.00732804	0.00485352		0.75274	0.00132455	0.00420218
rs7555006.A.G	FLJ40434	ILMN_3249524	NA	NA	NA		NA	NA	NA
rs1278515.T.C	FOXD2	ILMN_1789400	NA	NA	NA		NA	NA	NA
rs13376700.T.A	GLIS1	ILMN_1736101	0.578304	-0.0054585	0.00980594		0.0434046	0.0172448	0.00851561
rs7555006.A.G	GLIS1	ILMN_1736101	NA	NA	NA		NA	NA	NA
rs1278515.T.C	GPX7	ILMN_1726030	NA	NA	NA		NA	NA	NA
rs13376700.T.A	GPX7	ILMN_1726030	0.134188	-0.0588528	0.0391551		0.477331	-0.0318594	0.0447997
rs4381241.T.C	GPX7	ILMN_1726030	0.151801	-0.0397687	0.0276565		0.591135	-0.0172347	0.0320616
rs7555006.A.G	GPX7	ILMN_1726030	NA	NA	NA		NA	NA	NA
rs1278515.T.C	KTI12	ILMN_1703226	NA	NA	NA		NA	NA	NA
rs13376700.T.A	KTI12	ILMN_1703226	0.649955	0.00835714	0.0183909		0.571788	0.00966571	0.0170832
rs4381241.T.C	KTI12	ILMN_1703226	0.998481	2.47667703246044e-05	0.012994		0.402025	0.0102573	0.0122294
rs7555006.A.G	KTI12	ILMN_1703226	NA	NA	NA		NA	NA	NA
rs13376700.T.A	LDLRAD1	ILMN_1731343	0.136621	-0.0109327	0.00731925		0.551643	-0.00406474	0.00682331
rs7555006.A.G	LDLRAD1	ILMN_1731343	NA	NA	NA		NA	NA	NA
rs1278515.T.C	LOC100128507	ILMN_3268152	NA	NA	NA		NA	NA	NA
rs13376700.T.A	LOC100128507	ILMN_3268152	0.684381	0.00483296	0.0118744		0.42956	0.00662421	0.00837867
rs4381241.T.C	LOC100128507	ILMN_3268152	0.394358	0.00716656	0.00839829		0.162075	0.00835144	0.00596422
rs7555006.A.G	LOC100128507	ILMN_3268152	NA	NA	NA		NA	NA	NA
rs1278515.T.C	LOC100128922	ILMN_3267831	NA	NA	NA		NA	NA	NA
rs13376700.T.A	LOC100128922	ILMN_3267831	0.979013	-0.000213033	0.00808938		0.0878923	0.0113042	0.00661044
rs4381241.T.C	LOC100128922	ILMN_3267831	0.271614	0.00631893	0.00573412		0.655749	0.00211808	0.00474837
rs7555006.A.G	LOC100128922	ILMN_3267831	NA	NA	NA		NA	NA	NA
rs1278515.T.C	LOC100133211	ILMN_3294965	NA	NA	NA		NA	NA	NA
rs13376700.T.A	LOC100133211	ILMN_3294965	0.0260076	0.0309548	0.0138158		0.880614	-0.00142246	0.00946609
rs4381241.T.C	LOC100133211	ILMN_3294965	0.549774	-0.00592722	0.00989555		0.664988	0.00293771	0.00677982
rs7555006.A.G	LOC100133211	ILMN_3294965	NA	NA	NA		NA	NA	NA
rs13376700.T.A	LOC100133803	ILMN_3220331	0.617243	-0.00677274	0.0135336		0.157074	-0.0132137	0.00932407
rs13376700.T.A	LOC100133803	ILMN_3234547	0.348138	0.0141887	0.0150924		0.463279	0.00961086	0.0130931
rs7555006.A.G	LOC100133803	ILMN_3220331	NA	NA	NA		NA	NA	NA
rs7555006.A.G	LOC100133803	ILMN_3234547	NA	NA	NA		NA	NA	NA
rs1278515.T.C	LOC343184	ILMN_3274601	NA	NA	NA		NA	NA	NA
rs13376700.T.A	LOC343184	ILMN_3274601	0.879623	-0.00588523	0.0388169		0.611114	0.0118782	0.0233451
rs4381241.T.C	LOC343184	ILMN_3274601	0.651316	-0.0124378	0.0274854		0.0879135	-0.0285047	0.0166699
rs7555006.A.G	LOC343184	ILMN_3274601	NA	NA	NA		NA	NA	NA
rs1278515.T.C	LOC388630	ILMN_1777905	NA	NA	NA		NA	NA	NA
rs4381241.T.C	LOC388630	ILMN_1777905	0.328239	0.010558	0.0107763		0.211055	-0.00900887	0.00719374
rs1278515.T.C	LOC391037	ILMN_1774109	NA	NA	NA		NA	NA	NA
rs13376700.T.A	LOC391037	ILMN_1774109	0.174661	0.0110753	0.00813421		0.224666	0.00841604	0.00692247
rs4381241.T.C	LOC391037	ILMN_1774109	0.49292	0.00398142	0.00579736		0.756522	0.00153483	0.00494745
rs7555006.A.G	LOC391037	ILMN_1774109	NA	NA	NA		NA	NA	NA
rs1278515.T.C	LOC391039	ILMN_3290248	NA	NA	NA		NA	NA	NA
rs13376700.T.A	LOC391039	ILMN_3290248	0.343608	0.00724134	0.00763043		0.325131	0.0059733	0.00606449
rs4381241.T.C	LOC391039	ILMN_3290248	0.942625	0.000392566	0.00544855		0.223176	0.00530099	0.0043462
rs7555006.A.G	LOC391039	ILMN_3290248	NA	NA	NA		NA	NA	NA
rs1278515.T.C	LOC645133	ILMN_1776566	NA	NA	NA		NA	NA	NA
rs13376700.T.A	LOC645133	ILMN_1776566	0.167853	0.0138822	0.0100343		0.0908127	0.013086	0.00772269
rs4381241.T.C	LOC645133	ILMN_1776566	0.350494	-0.00668784	0.00714875		0.799472	0.00141979	0.00558601
rs7555006.A.G	LOC645133	ILMN_1776566	NA	NA	NA		NA	NA	NA
rs1278515.T.C	LOC645293	ILMN_1682520	NA	NA	NA		NA	NA	NA
rs13376700.T.A	LOC645293	ILMN_1682520	0.109677	-0.0133831	0.00833404		0.99721	-2.73010137515468e-05	0.00780311
rs4381241.T.C	LOC645293	ILMN_1682520	0.310704	-0.00601436	0.00591979		0.701903	-0.00213829	0.00558332
rs7555006.A.G	LOC645293	ILMN_1682520	NA	NA	NA		NA	NA	NA
rs1278515.T.C	LOC645349	ILMN_1651279	NA	NA	NA		NA	NA	NA
rs13376700.T.A	LOC645349	ILMN_1651279	0.159189	-0.0164833	0.0116707		0.29522	0.0155376	0.0148278
rs4381241.T.C	LOC645349	ILMN_1651279	0.0309513	0.01783	0.00821289		0.20423	-0.0134302	0.0105641
rs7555006.A.G	LOC645349	ILMN_1651279	NA	NA	NA		NA	NA	NA
rs1278515.T.C	LOC653587	ILMN_1710701	NA	NA	NA		NA	NA	NA
rs13376700.T.A	LOC653587	ILMN_1710701	0.853248	-0.00152823	0.00825258		0.677361	-0.0029048	0.00697736
rs4381241.T.C	LOC653587	ILMN_1710701	0.137574	-0.0086707	0.00581906		0.178187	-0.00669308	0.00496406
rs7555006.A.G	LOC653587	ILMN_1710701	NA	NA	NA		NA	NA	NA
rs1278515.T.C	LOC729198	ILMN_3227485	NA	NA	NA		NA	NA	NA
rs1278515.T.C	LOC729198	ILMN_3304086	NA	NA	NA		NA	NA	NA
rs13376700.T.A	LOC729198	ILMN_3227485	0.976833	0.000285493	0.00982034		0.923543	-0.000855766	0.0089122
rs13376700.T.A	LOC729198	ILMN_3304086	0.613825	-0.00370625	0.00733465		0.349609	0.00668624	0.00714152
rs4381241.T.C	LOC729198	ILMN_3227485	0.651615	0.00317577	0.00702436		0.812095	0.0015149	0.00636902
rs4381241.T.C	LOC729198	ILMN_3304086	0.595581	0.00279927	0.00526672		0.123337	0.00785863	0.00509111
rs7555006.A.G	LOC729198	ILMN_3227485	NA	NA	NA		NA	NA	NA
rs7555006.A.G	LOC729198	ILMN_3304086	NA	NA	NA		NA	NA	NA
rs1278515.T.C	LOC729225	ILMN_3229889	NA	NA	NA		NA	NA	NA
rs1278515.T.C	LOC729225	ILMN_3297018	NA	NA	NA		NA	NA	NA
rs13376700.T.A	LOC729225	ILMN_3229889	0.642548	0.00489503	0.0105326		0.0886643	-0.0137739	0.00807425
rs13376700.T.A	LOC729225	ILMN_3297018	0.922484	-0.000728291	0.00747639		0.636613	-0.00299689	0.00633944
rs4381241.T.C	LOC729225	ILMN_3229889	0.517893	-0.00481982	0.0074427		0.337299	0.00552993	0.00575756
rs4381241.T.C	LOC729225	ILMN_3297018	0.458894	-0.00392725	0.00529342		0.741211	0.00149462	0.00452316
rs7555006.A.G	LOC729225	ILMN_3229889	NA	NA	NA		NA	NA	NA
rs7555006.A.G	LOC729225	ILMN_3297018	NA	NA	NA		NA	NA	NA
rs1278515.T.C	LOC729236	ILMN_3227529	NA	NA	NA		NA	NA	NA
rs1278515.T.C	LOC729236	ILMN_3304130	NA	NA	NA		NA	NA	NA
rs13376700.T.A	LOC729236	ILMN_3227529	0.45286	0.0354051	0.0470858		0.545594	0.0262953	0.0434777
rs13376700.T.A	LOC729236	ILMN_3304130	0.754687	-0.0154713	0.0494549		0.256929	-0.0707081	0.0622972
rs4381241.T.C	LOC729236	ILMN_3227529	0.234536	-0.0396472	0.0332648		0.726731	0.010913	0.0312087
rs4381241.T.C	LOC729236	ILMN_3304130	0.336452	-0.0336989	0.0349862		0.459386	0.0331302	0.0447434
rs7555006.A.G	LOC729236	ILMN_3227529	NA	NA	NA		NA	NA	NA
rs7555006.A.G	LOC729236	ILMN_3304130	NA	NA	NA		NA	NA	NA
rs1278515.T.C	LOC729255	ILMN_3227563	NA	NA	NA		NA	NA	NA
rs13376700.T.A	LOC729255	ILMN_3227563	0.0381908	0.0548581	0.026314		0.43806	0.0161009	0.0207456
rs4381241.T.C	LOC729255	ILMN_3227563	0.174713	-0.025516	0.0187424		0.922885	0.00143973	0.0148654
rs7555006.A.G	LOC729255	ILMN_3227563	NA	NA	NA		NA	NA	NA
rs1278515.T.C	LRP8	ILMN_1677765	NA	NA	NA		NA	NA	NA
rs1278515.T.C	LRP8	ILMN_2302654	NA	NA	NA		NA	NA	NA
rs13376700.T.A	LRP8	ILMN_1677765	0.24782	-0.0145737	0.0125789		0.139109	0.0380344	0.0256721
rs13376700.T.A	LRP8	ILMN_2302654	0.668648	-0.00404556	0.00944004		0.0785011	0.0150183	0.00851786
rs4381241.T.C	LRP8	ILMN_1677765	0.212733	0.0111333	0.00890997		0.535519	-0.0113889	0.0183678
rs4381241.T.C	LRP8	ILMN_2302654	0.949567	-0.000423775	0.0066927		0.277371	-0.00663531	0.00610164
rs7555006.A.G	LRP8	ILMN_1677765	NA	NA	NA		NA	NA	NA
rs7555006.A.G	LRP8	ILMN_2302654	NA	NA	NA		NA	NA	NA
rs13376700.T.A	LRRC42	ILMN_1688479	0.831556	0.00452005	0.0212262		0.380027	-0.0266908	0.0303772
rs7555006.A.G	LRRC42	ILMN_1688479	NA	NA	NA		NA	NA	NA
rs1278515.T.C	MGC52498	ILMN_1677186	NA	NA	NA		NA	NA	NA
rs13376700.T.A	MGC52498	ILMN_1677186	0.815822	0.0021991	0.00943059		0.931551	-0.000671083	0.00780894
rs4381241.T.C	MGC52498	ILMN_1677186	0.714985	0.0024418	0.00667857		0.127042	-0.00853993	0.00558718
rs7555006.A.G	MGC52498	ILMN_1677186	NA	NA	NA		NA	NA	NA
rs1278515.T.C	MIR761	ILMN_3310118	NA	NA	NA		NA	NA	NA
rs13376700.T.A	MIR761	ILMN_3310118	0.100487	0.0129125	0.00783004		0.592503	-0.00389827	0.00727879
rs4381241.T.C	MIR761	ILMN_3310118	0.731655	-0.00191726	0.00558415		0.242356	-0.0060688	0.0051846
rs7555006.A.G	MIR761	ILMN_3310118	NA	NA	NA		NA	NA	NA
rs1278515.T.C	ORC1L	ILMN_1727459	NA	NA	NA		NA	NA	NA
rs13376700.T.A	ORC1L	ILMN_1727459	0.432896	-0.0101855	0.0129649		0.602325	-0.00527286	0.0101129
rs4381241.T.C	ORC1L	ILMN_1727459	0.757752	0.0028337	0.00917648		0.590922	-0.00388065	0.00721503
rs7555006.A.G	ORC1L	ILMN_1727459	NA	NA	NA		NA	NA	NA
rs1278515.T.C	OSBPL9	ILMN_1680932	NA	NA	NA		NA	NA	NA
rs1278515.T.C	OSBPL9	ILMN_2313851	NA	NA	NA		NA	NA	NA
rs13376700.T.A	OSBPL9	ILMN_1680932	0.315087	0.0089013	0.00884122		0.782374	-0.00196743	0.00711859
rs13376700.T.A	OSBPL9	ILMN_2313851	0.0877181	-0.049222	0.0287038		0.120059	-0.0478232	0.0307099
rs4381241.T.C	OSBPL9	ILMN_1680932	0.371879	0.00560954	0.00626975		0.603328	0.00264055	0.00507836
rs4381241.T.C	OSBPL9	ILMN_2313851	0.1703	-0.0280823	0.0204157		0.477761	0.015668	0.0220534
rs7555006.A.G	OSBPL9	ILMN_1680932	NA	NA	NA		NA	NA	NA
rs7555006.A.G	OSBPL9	ILMN_2313851	NA	NA	NA		NA	NA	NA
rs1278515.T.C	PODN	ILMN_1770800	NA	NA	NA		NA	NA	NA
rs13376700.T.A	PODN	ILMN_1770800	0.233821	0.0564682	0.0473053		0.0405155	0.108827	0.0529847
rs4381241.T.C	PODN	ILMN_1770800	0.811921	-0.00802092	0.03367		0.741409	0.0125907	0.0381331
rs7555006.A.G	PODN	ILMN_1770800	NA	NA	NA		NA	NA	NA
rs1278515.T.C	PRPF38A	ILMN_1656274	NA	NA	NA		NA	NA	NA
rs13376700.T.A	PRPF38A	ILMN_1656274	0.326156	-0.0153197	0.0155691		0.2948	0.0203466	0.0194003
rs4381241.T.C	PRPF38A	ILMN_1656274	0.557605	0.00647945	0.0110334		0.225641	0.0168346	0.0138761
rs7555006.A.G	PRPF38A	ILMN_1656274	NA	NA	NA		NA	NA	NA
rs1278515.T.C	RAB3B	ILMN_1722845	NA	NA	NA		NA	NA	NA
rs13376700.T.A	RAB3B	ILMN_1722845	0.576099	0.00599064	0.0106997		0.355569	0.0108604	0.0117445
rs4381241.T.C	RAB3B	ILMN_1722845	0.466836	0.00550407	0.00755179		0.747451	0.00271281	0.00842004
rs7555006.A.G	RAB3B	ILMN_1722845	NA	NA	NA		NA	NA	NA
rs1278515.T.C	RNF11	ILMN_1810785	NA	NA	NA		NA	NA	NA
rs1278515.T.C	RNF11	ILMN_2168758	NA	NA	NA		NA	NA	NA
rs13376700.T.A	RNF11	ILMN_1810785	0.872321	0.00603922	0.0375363		0.0201178	-0.070356	0.0301723
rs13376700.T.A	RNF11	ILMN_2168758	0.328287	-0.00760401	0.00776202		0.355571	-0.00586615	0.00634373
rs4381241.T.C	RNF11	ILMN_1810785	0.186065	-0.0351101	0.0264731		0.0562273	0.0413894	0.0216263
rs4381241.T.C	RNF11	ILMN_2168758	0.176933	-0.00742888	0.00548501		0.591939	-0.0024436	0.00455569
rs7555006.A.G	RNF11	ILMN_1810785	NA	NA	NA		NA	NA	NA
rs7555006.A.G	RNF11	ILMN_2168758	NA	NA	NA		NA	NA	NA
rs1278515.T.C	SCP2	ILMN_1674955	NA	NA	NA		NA	NA	NA
rs1278515.T.C	SCP2	ILMN_1694776	NA	NA	NA		NA	NA	NA
rs13376700.T.A	SCP2	ILMN_1674955	0.955669	0.000535014	0.00961395		0.669249	-0.00318147	0.00744311
rs13376700.T.A	SCP2	ILMN_1694776	0.725319	0.0199788	0.0567924		0.110914	-0.0459538	0.028775
rs4381241.T.C	SCP2	ILMN_1674955	0.959945	0.000343144	0.00682503		0.0600723	-0.00998267	0.0052968
rs4381241.T.C	SCP2	ILMN_1694776	0.909734	-0.00456667	0.0402358		0.169709	0.0283128	0.0205884
rs7555006.A.G	SCP2	ILMN_1674955	NA	NA	NA		NA	NA	NA
rs7555006.A.G	SCP2	ILMN_1694776	NA	NA	NA		NA	NA	NA
rs1278515.T.C	SLC1A7	ILMN_1704629	NA	NA	NA		NA	NA	NA
rs13376700.T.A	SLC1A7	ILMN_1704629	0.906219	0.00208772	0.0177018		0.663109	-0.0105738	0.024258
rs4381241.T.C	SLC1A7	ILMN_1704629	0.610055	0.00641137	0.0125543		0.279382	-0.0187005	0.0172687
rs7555006.A.G	SLC1A7	ILMN_1704629	NA	NA	NA		NA	NA	NA
rs1278515.T.C	SLC5A9	ILMN_1748366	NA	NA	NA		NA	NA	NA
rs13376700.T.A	SLC5A9	ILMN_1748366	0.11665	0.0601961	0.0382224		0.336758	-0.0243276	0.0253007
rs4381241.T.C	SLC5A9	ILMN_1748366	0.567809	0.015605	0.0272765		0.605279	-0.00938205	0.0181415
rs7555006.A.G	SLC5A9	ILMN_1748366	NA	NA	NA		NA	NA	NA
rs1278515.T.C	SPATA6	ILMN_1775926	NA	NA	NA		NA	NA	NA
rs13376700.T.A	SPATA6	ILMN_1775926	0.0242306	-0.0323286	0.0142519		0.0269773	-0.0356841	0.0160844
rs4381241.T.C	SPATA6	ILMN_1775926	0.632083	-0.00489057	0.0102007		0.362391	0.010527	0.0115468
rs7555006.A.G	SPATA6	ILMN_1775926	NA	NA	NA		NA	NA	NA
rs13376700.T.A	TMEM48	ILMN_1749930	0.78943	0.00465502	0.017411		0.965905	0.00068639	0.0160494
rs7555006.A.G	TMEM48	ILMN_1749930	NA	NA	NA		NA	NA	NA
rs1278515.T.C	TTC39A	ILMN_2297570	NA	NA	NA		NA	NA	NA
rs13376700.T.A	TTC39A	ILMN_2297570	0.584313	0.00407276	0.00743386		0.229544	0.00750612	0.00623928
rs4381241.T.C	TTC39A	ILMN_2297570	0.395269	-0.00454742	0.0053393		0.186077	-0.00590637	0.00446052
rs7555006.A.G	TTC39A	ILMN_2297570	NA	NA	NA		NA	NA	NA
rs1278515.T.C	TXNDC12	ILMN_1783753	NA	NA	NA		NA	NA	NA
rs13376700.T.A	TXNDC12	ILMN_1783753	0.0538362	-0.045633	0.0235459		0.678773	0.0127541	0.0307783
rs4381241.T.C	TXNDC12	ILMN_1783753	0.988801	0.000236302	0.0168174		0.549897	0.0131363	0.0219548
rs7555006.A.G	TXNDC12	ILMN_1783753	NA	NA	NA		NA	NA	NA
rs13376700.T.A	YIPF1	ILMN_1803564	0.738498	-0.00778166	0.0232813		0.852045	-0.00434362	0.0232766
rs13376700.T.A	YIPF1	ILMN_2052163	0.573969	-0.0132272	0.0234934		0.313085	0.0249871	0.0247441
rs7555006.A.G	YIPF1	ILMN_1803564	NA	NA	NA		NA	NA	NA
rs7555006.A.G	YIPF1	ILMN_2052163	NA	NA	NA		NA	NA	NA
rs1278515.T.C	ZCCHC11	ILMN_1655137	NA	NA	NA		NA	NA	NA
rs1278515.T.C	ZCCHC11	ILMN_2373099	NA	NA	NA		NA	NA	NA
rs13376700.T.A	ZCCHC11	ILMN_1655137	0.353383	-0.0211	0.0226902		0.611312	-0.010587	0.0208188
rs13376700.T.A	ZCCHC11	ILMN_2373099	0.0157679	-0.0452581	0.0186078		0.681973	0.00675785	0.0164819
rs4381241.T.C	ZCCHC11	ILMN_1655137	0.184493	0.0214996	0.0161526		0.333872	0.0143891	0.0148755
rs4381241.T.C	ZCCHC11	ILMN_2373099	0.0298672	0.0288826	0.0132164		0.716296	0.00427723	0.0117628
rs7555006.A.G	ZCCHC11	ILMN_1655137	NA	NA	NA		NA	NA	NA
rs7555006.A.G	ZCCHC11	ILMN_2373099	NA	NA	NA		NA	NA	NA
rs1278515.T.C	ZFYVE9	ILMN_1695128	NA	NA	NA		NA	NA	NA
rs1278515.T.C	ZFYVE9	ILMN_1776848	NA	NA	NA		NA	NA	NA
rs1278515.T.C	ZFYVE9	ILMN_1799622	NA	NA	NA		NA	NA	NA
rs1278515.T.C	ZFYVE9	ILMN_2381994	NA	NA	NA		NA	NA	NA
rs13376700.T.A	ZFYVE9	ILMN_1695128	0.570945	-0.00448039	0.00789537		0.59242	-0.00333745	0.00623023
rs13376700.T.A	ZFYVE9	ILMN_1776848	0.364193	-0.00966151	0.0106264		0.777997	-0.00201209	0.0071329
rs13376700.T.A	ZFYVE9	ILMN_1799622	0.969278	-0.00037793	0.0098022		0.935198	-0.000536786	0.00659861
rs13376700.T.A	ZFYVE9	ILMN_2381994	0.84796	0.00171709	0.00894611		0.813901	-0.00156113	0.00662832
rs4381241.T.C	ZFYVE9	ILMN_1695128	0.908656	0.000641493	0.00558499		0.329491	-0.00435373	0.00446025
rs4381241.T.C	ZFYVE9	ILMN_1776848	0.297179	-0.00774223	0.00740981		0.632504	-0.00243839	0.00509583
rs4381241.T.C	ZFYVE9	ILMN_1799622	0.988342	0.000101584	0.0069448		0.756107	0.00147199	0.00473654
rs4381241.T.C	ZFYVE9	ILMN_2381994	0.900084	-0.00079883	0.00635537		0.491415	0.00326099	0.00473581
rs7555006.A.G	ZFYVE9	ILMN_1695128	NA	NA	NA		NA	NA	NA
rs7555006.A.G	ZFYVE9	ILMN_1776848	NA	NA	NA		NA	NA	NA
rs7555006.A.G	ZFYVE9	ILMN_1799622	NA	NA	NA		NA	NA	NA
rs7555006.A.G	ZFYVE9	ILMN_2381994	NA	NA	NA		NA	NA	NA
rs1278515.T.C	ZYG11A	ILMN_1723439	NA	NA	NA		NA	NA	NA
rs1278515.T.C	ZYG11A	ILMN_1794932	NA	NA	NA		NA	NA	NA
rs13376700.T.A	ZYG11A	ILMN_1723439	0.224748	-0.00950516	0.00780866		0.468727	0.00408105	0.00562811
rs13376700.T.A	ZYG11A	ILMN_1794932	0.918072	0.000881911	0.00856431		0.416913	0.00567394	0.00698349
rs4381241.T.C	ZYG11A	ILMN_1723439	0.0955167	-0.00923978	0.00552013		0.367648	-0.00364565	0.00404296
rs4381241.T.C	ZYG11A	ILMN_1794932	0.0603313	0.0113732	0.00602517		0.378293	-0.00441312	0.00500438
rs7555006.A.G	ZYG11A	ILMN_1723439	NA	NA	NA		NA	NA	NA
rs7555006.A.G	ZYG11A	ILMN_1794932	NA	NA	NA		NA	NA	NA
rs1278515.T.C	ZYG11B	ILMN_1656676	NA	NA	NA		NA	NA	NA
rs13376700.T.A	ZYG11B	ILMN_1656676	0.659403	0.0160384	0.0363429		0.099381	0.062179	0.0376611
rs4381241.T.C	ZYG11B	ILMN_1656676	0.296605	0.0269584	0.0257703		0.869452	0.00445627	0.0270993
rs7555006.A.G	ZYG11B	ILMN_1656676	NA	NA	NA		NA	NA	NA

## Sheet: 3p22 (KIRC)
		Normal				Tumor
SNP	Gene	p_value	beta	Std_error		p_value	beta	Std_error
rs67311347.G.A	ACAA1	0.82	-13.6535	60.4446		0.67	-12.8247	30.0417
rs9821249.A.G	ACAA1	0.62	-270.642	538.45		0.7	-11.5897	30.1835
rs67311347.G.A	ACVR2B	0.21	-28.8949	22.6479		0.046	17.7252	8.86232
rs9821249.A.G	ACVR2B	0.1	-39.6127	23.6984		0.052	17.3475	8.90694
rs67311347.G.A	ANO10	0.94	0.0434057	0.573403		0.48	-8.54837	12.1449
rs9821249.A.G	ANO10	0.66	16.3317	37.2344		0.56	-7.09514	12.2088
rs67311347.G.A	CCDC13	0.51	-3.32145	5.00969		0.39	0.471684	0.543031
rs9821249.A.G	CCDC13	0.45	-4.00929	5.28411		0.29	0.583377	0.545367
rs67311347.G.A	CCK	0.56	-0.191861	0.323945		0.91	-0.00187823	0.015754
rs9821249.A.G	CCK	0.73	-0.117018	0.342558		0.85	0.00307544	0.0157464
rs67311347.G.A	CCR8	0.74	0.0454058	0.134573		0.47	-0.277942	0.38641
rs9821249.A.G	CCR8	0.49	0.100671	0.14324		0.6	-0.20513	0.388359
rs67311347.G.A	CSRNP1	0.037	372.506	174.391		0.11	-77.8167	48.1268
rs9821249.A.G	CSRNP1	0.018	445.07	182.671		0.085	-83.5162	48.3501
rs67311347.G.A	CTDSPL	0.26	-138.664	121.782		0.23	-31.9898	26.4688
rs9821249.A.G	CTDSPL	0.11	-205.612	127.479		0.23	-31.863	26.6086
rs67311347.G.A	CTNNB1	0.83	0.139503	0.63102		0.094	-283.748	168.788
rs9821249.A.G	CTNNB1	0.96	9.19671	174.361		0.034	-360.927	169.189
rs67311347.G.A	CX3CR1	0.83	34.6542	164.502		0.72	-9.08783	25.7718
rs9821249.A.G	CX3CR1	0.92	2.08389	21.1992		0.83	-5.52281	26.2169
rs67311347.G.A	CYP8B1	0.33	125.024	126.597		0.39	-6.10893	7.13601
rs9821249.A.G	CYP8B1	0.37	121.076	133.829		0.53	-4.50362	7.21895
rs67311347.G.A	DLEC1	0.67	0.262588	0.619194		0.19	-0.386664	0.291154
rs9821249.A.G	DLEC1	0.73	0.227179	0.653972		0.29	-0.31228	0.296501
rs67311347.G.A	EIF1B	0.28	-51.8898	47.8957		0.97	-0.412128	9.73192
rs9821249.A.G	EIF1B	0.26	-237.062	210.259		0.81	2.35606	9.72764
rs67311347.G.A	ENTPD3	0.42	-5.48032	6.73763		0.14	-0.228999	0.156566
rs9821249.A.G	ENTPD3	0.21	-8.88951	7.07772		0.099	-0.25873	0.156257
rs67311347.G.A	EXOG	0.34	5.32068	5.57089		0.56	1.59819	2.70986
rs9821249.A.G	EXOG	0.14	8.77759	5.8288		0.68	1.14885	2.73951
rs67311347.G.A	FAM198A	0.97	-0.143984	3.61248		0.85	0.14027	0.752216
rs9821249.A.G	FAM198A	0.96	0.195447	3.81347		0.54	0.45852	0.751191
rs67311347.G.A	GORASP1	0.23	-54.4434	44.4998		0.69	3.922	9.86832
rs9821249.A.G	GORASP1	0.27	-205.211	185.642		0.37	8.85886	9.85574
rs67311347.G.A	HHATL	0.89	-0.0356385	0.265995		0.72	0.0134765	0.0373342
rs9821249.A.G	HHATL	0.93	0.0230719	0.281329		0.57	0.0215955	0.0375748
rs67311347.G.A	HIGD1A	0.42	-221.875	271.888		0.77	-7.29166	24.4142
rs9821249.A.G	HIGD1A	0.6	-153.585	287.971		0.94	-1.72896	24.5588
rs67311347.G.A	ITGA9	0.063	35.7444	18.8859		0.12	-20.3035	13.1541
rs9821249.A.G	ITGA9	0.047	40.3471	19.9258		0.11	-21.4273	13.2117
rs67311347.G.A	LYZL4	NaN	0	0		NaN	0	0
rs9821249.A.G	LYZL4	NaN	0	0		NaN	0	0
rs67311347.G.A	MOBP	0.22	0.161311	0.130344		0.45	0.0541902	0.0709203
rs9821249.A.G	MOBP	0.12	0.21511	0.136584		0.3	0.0744579	0.0712457
rs67311347.G.A	MYD88	0.13	78.3378	51.538		0.89	-3.19783	22.3172
rs9821249.A.G	MYD88	0.039	113.066	53.5327		0.87	3.70911	22.5604
rs67311347.G.A	MYRIP	0.8	2.68015	10.4684		0.067	-9.10441	4.95259
rs9821249.A.G	MYRIP	0.97	-0.596284	18.7453		0.07	-9.04924	4.98259
rs67311347.G.A	NKTR	0.87	2.87153	17.7192		0.18	70.2572	52.73
rs9821249.A.G	NKTR	0.82	-114.328	510.006		0.086	90.9068	52.8943
rs67311347.G.A	OXSR1	0.99	-0.264748	41.5392		0.52	10.2308	15.9219
rs9821249.A.G	OXSR1	0.92	6.45988	60.7912		0.7	6.13384	16.0968
rs67311347.G.A	PLCD1	0.87	-9.46683	57.2617		0.81	-1.12218	4.61194
rs9821249.A.G	PLCD1	0.97	-0.022914	0.53924		0.56	-2.73768	4.63376
rs67311347.G.A	RPL14	0.26	-57.924	50.868		0.79	-44.2098	163.386
rs9821249.A.G	RPL14	0.38	-197.797	222.872		0.89	-21.802	163.303
rs67311347.G.A	RPSA	0.27	-32.2348	28.9929		0.48	78.3734	110.465
rs9821249.A.G	RPSA	0.48	-141.351	197.845		0.4	92.677	110.362
rs67311347.G.A	SCN10A	NaN	0	0		0.94	-0.00174051	0.0250914
rs9821249.A.G	SCN10A	NaN	0	0		0.87	-0.00408375	0.0252076
rs67311347.G.A	SCN11A	0.95	0.128045	2.04492		0.083	-0.80831	0.465039
rs9821249.A.G	SCN11A	0.59	-1.17878	2.1538		0.058	-0.881543	0.464315
rs67311347.G.A	SCN5A	0.83	-0.860622	3.91688		0.42	0.204437	0.255453
rs9821249.A.G	SCN5A	0.68	-86.073	204.967		0.57	0.145176	0.25837
rs67311347.G.A	SEC22C	0.86	-3.34717	19.0529		0.93	-0.591469	6.28668
rs9821249.A.G	SEC22C	0.8	1.98371	7.75191		0.68	-2.60072	6.31916
rs67311347.G.A	SLC22A13	0.92	-4.58399	43.9316		0.18	-2.01954	1.49207
rs9821249.A.G	SLC22A13	0.82	-14.335	64.1712		0.16	-2.11063	1.4988
rs67311347.G.A	SLC22A14	0.58	-0.163555	0.290082		0.43	-0.10649	0.133511
rs9821249.A.G	SLC22A14	0.44	-0.236243	0.305896		0.86	-0.0242811	0.134384
rs67311347.G.A	SLC25A38	0.54	-15.5449	25.505		0.65	3.79123	8.27707
rs9821249.A.G	SLC25A38	0.47	-19.8371	26.9865		0.49	5.72502	8.27112
rs67311347.G.A	SNORA6	NaN	0	0		NaN	0	0
rs9821249.A.G	SNORA6	NaN	0	0		NaN	0	0
rs67311347.G.A	SNORA62	NaN	0	0		NaN	0	0
rs9821249.A.G	SNORA62	NaN	0	0		NaN	0	0
rs67311347.G.A	SNRK	0.59	-104.31	193.981		0.37	-68.8641	76.9776
rs9821249.A.G	SNRK	0.68	0.273277	0.667737		0.32	-76.1896	77.3089
rs67311347.G.A	SS18L2	0.76	-2.2918	7.32717		0.82	1.00951	4.32108
rs9821249.A.G	SS18L2	0.8	5.2099	20.1461		0.58	2.41205	4.31652
rs67311347.G.A	TRAK1	0.34	-44.2626	45.6009		0.62	-10.6772	21.63
rs9821249.A.G	TRAK1	0.25	-56.0181	48.0192		0.84	-4.36518	21.7525
rs67311347.G.A	TTC21A	0.83	4.19297	19.9639		0.63	1.1829	2.48066
rs9821249.A.G	TTC21A	0.83	-0.782854	3.71002		0.49	1.71138	2.49215
rs67311347.G.A	ULK4	0.81	-2.45079	10.2129		0.69	-0.71141	1.79566
rs9821249.A.G	ULK4	0.41	-8.93306	10.7441		0.71	-0.672179	1.8043
rs67311347.G.A	VILL	0.55	3.87578	6.50395		0.66	-2.13749	4.86483
rs9821249.A.G	VILL	0.28	7.45947	6.84255		0.81	-1.19485	4.88807
rs67311347.G.A	VIPR1	0.82	1.25817	5.48343		0.65	-0.955068	2.1038
rs9821249.A.G	VIPR1	0.67	2.51376	5.80168		0.73	-0.744274	2.11572
rs67311347.G.A	WDR48	0.65	-20.7105	45.3494		0.49	8.20811	11.8432
rs9821249.A.G	WDR48	0.57	-27.4119	47.9191		0.52	7.62232	11.9759
rs67311347.G.A	XIRP1	0.97	-0.383921	11.0768		0.62	0.204022	0.40876
rs9821249.A.G	XIRP1	0.94	2.00842	25.3579		0.54	0.249066	0.408378
rs67311347.G.A	XYLB	0.81	15.6548	64.0439		0.17	7.20286	5.28883
rs9821249.A.G	XYLB	0.86	-11.613	67.6422		0.15	7.58679	5.31305
rs67311347.G.A	ZBTB47	0.92	-2.32313	24.0205		0.86	2.30139	12.7257
rs9821249.A.G	ZBTB47	0.94	2.5157	35.2631		0.86	2.17904	12.7172
rs67311347.G.A	ZNF619	0.75	-1.79727	5.60447		0.18	1.98087	1.47409
rs9821249.A.G	ZNF619	0.52	-3.83656	5.90173		0.23	1.79558	1.49078
rs67311347.G.A	ZNF620	0.031	-8.35019	3.79048		0.77	-0.243997	0.842044
rs9821249.A.G	ZNF620	0.022	-9.33181	3.98274		0.76	-0.256011	0.84606
rs67311347.G.A	ZNF621	0.43	-21.6879	27.5925		0.26	14.7993	13.2469
rs9821249.A.G	ZNF621	0.27	-52.2594	47.1686		0.19	17.5845	13.3024
rs67311347.G.A	ZNF662	0.37	-6.92422	7.64598		0.88	0.583045	3.91578
rs9821249.A.G	ZNF662	0.32	-8.13805	8.06083		0.74	1.31866	3.96159

## Sheet: 3p22 (IARC)
			Normal				Tumor
SNP	Gene	Probe	p_value	beta	Std_error		p_value	beta	Std_error
rs67311347.G.A	ACVR2B	ILMN_1824337	0.285893	-0.00775542	0.00725013		0.172493	-0.00786035	0.0057531
rs9821249.A.G	ACVR2B	ILMN_1824337	NA	NA	NA		NA	NA	NA
rs67311347.G.A	ANO10	ILMN_1767111	0.502525	0.0148219	0.0220697		0.360383	0.0288259	0.031486
rs9821249.A.G	ANO10	ILMN_1767111	NA	NA	NA		NA	NA	NA
rs67311347.G.A	C3orf39	ILMN_1792415	0.117487	0.0314425	0.0200094		0.734314	0.0055121	0.0162316
rs9821249.A.G	C3orf39	ILMN_1792415	NA	NA	NA		NA	NA	NA
rs67311347.G.A	CCBP2	ILMN_1763127	0.753392	-0.00863923	0.0274653		0.206709	0.0181552	0.014359
rs9821249.A.G	CCBP2	ILMN_1763127	NA	NA	NA		NA	NA	NA
rs67311347.G.A	CCDC13	ILMN_1669621	0.0772933	0.0113315	0.00638512		0.632666	0.00263379	0.00550674
rs67311347.G.A	CCDC13	ILMN_2174875	0.187307	-0.0116678	0.008822		0.438483	-0.00618721	0.00797933
rs9821249.A.G	CCDC13	ILMN_1669621	NA	NA	NA		NA	NA	NA
rs9821249.A.G	CCDC13	ILMN_2174875	NA	NA	NA		NA	NA	NA
rs67311347.G.A	CCK	ILMN_1712943	0.479008	0.00516011	0.00727728		0.304751	0.00585341	0.00569729
rs9821249.A.G	CCK	ILMN_1712943	NA	NA	NA		NA	NA	NA
rs67311347.G.A	CCR8	ILMN_1739421	0.633534	-0.00319444	0.00669128		0.862548	0.00110125	0.00635731
rs9821249.A.G	CCR8	ILMN_1739421	NA	NA	NA		NA	NA	NA
rs67311347.G.A	CSRNP1	ILMN_1703123	0.871553	0.0107966	0.0667		0.754533	0.0180926	0.0578319
rs9821249.A.G	CSRNP1	ILMN_1703123	NA	NA	NA		NA	NA	NA
rs67311347.G.A	CTDSPL	ILMN_2392189	0.364582	0.0260834	0.0287106		0.618869	-0.0190771	0.0383245
rs9821249.A.G	CTDSPL	ILMN_2392189	NA	NA	NA		NA	NA	NA
rs67311347.G.A	CTNNB1	ILMN_1651617	0.751015	0.00215353	0.00677882		0.392727	0.0051104	0.00597389
rs67311347.G.A	CTNNB1	ILMN_1726641	0.300072	-0.00622837	0.00599659		0.0569272	0.00982022	0.00514556
rs67311347.G.A	CTNNB1	ILMN_1746396	0.988939	0.000498344	0.0359063		0.178088	0.0411436	0.0305073
rs67311347.G.A	CTNNB1	ILMN_1757350	0.61996	0.0177699	0.035784		0.237928	0.036195	0.0306307
rs67311347.G.A	CTNNB1	ILMN_1785786	0.0912379	-0.0128936	0.00760194		0.502946	0.00449449	0.0067045
rs67311347.G.A	CTNNB1	ILMN_1786903	0.411847	-0.00608111	0.00739648		0.0791367	-0.00985241	0.00559963
rs67311347.G.A	CTNNB1	ILMN_1808436	0.650863	-0.00337874	0.00745587		0.805367	-0.00156844	0.00636172
rs9821249.A.G	CTNNB1	ILMN_1651617	NA	NA	NA		NA	NA	NA
rs9821249.A.G	CTNNB1	ILMN_1726641	NA	NA	NA		NA	NA	NA
rs9821249.A.G	CTNNB1	ILMN_1746396	NA	NA	NA		NA	NA	NA
rs9821249.A.G	CTNNB1	ILMN_1757350	NA	NA	NA		NA	NA	NA
rs9821249.A.G	CTNNB1	ILMN_1785786	NA	NA	NA		NA	NA	NA
rs9821249.A.G	CTNNB1	ILMN_1786903	NA	NA	NA		NA	NA	NA
rs9821249.A.G	CTNNB1	ILMN_1808436	NA	NA	NA		NA	NA	NA
rs67311347.G.A	CX3CR1	ILMN_1745788	0.808182	-0.0026322	0.0108297		0.620546	-0.00968909	0.0195581
rs67311347.G.A	CX3CR1	ILMN_2088437	0.298512	-0.0412002	0.0395389		0.883945	0.00936023	0.0640903
rs9821249.A.G	CX3CR1	ILMN_1745788	NA	NA	NA		NA	NA	NA
rs9821249.A.G	CX3CR1	ILMN_2088437	NA	NA	NA		NA	NA	NA
rs67311347.G.A	CYP8B1	ILMN_1669802	0.476675	0.0621928	0.0872462		0.493463	0.0326342	0.0476178
rs9821249.A.G	CYP8B1	ILMN_1669802	NA	NA	NA		NA	NA	NA
rs67311347.G.A	DLEC1	ILMN_1690278	0.640646	-0.00306143	0.00654961		0.0582741	0.0100057	0.00527118
rs67311347.G.A	DLEC1	ILMN_1740305	0.621618	0.00348434	0.00704996		0.992568	6.01578738693809e-05	0.00645531
rs67311347.G.A	DLEC1	ILMN_2401987	0.635423	0.00331731	0.0069875		0.696549	0.0024562	0.00629443
rs9821249.A.G	DLEC1	ILMN_1690278	NA	NA	NA		NA	NA	NA
rs9821249.A.G	DLEC1	ILMN_1740305	NA	NA	NA		NA	NA	NA
rs9821249.A.G	DLEC1	ILMN_2401987	NA	NA	NA		NA	NA	NA
rs67311347.G.A	ENTPD3	ILMN_1775114	0.299672	-0.015765	0.0151657		0.737592	0.00303489	0.00905292
rs67311347.G.A	ENTPD3	ILMN_2087941	0.0323105	-0.038919	0.01807		0.212616	0.0189522	0.0151852
rs9821249.A.G	ENTPD3	ILMN_1775114	NA	NA	NA		NA	NA	NA
rs9821249.A.G	ENTPD3	ILMN_2087941	NA	NA	NA		NA	NA	NA
rs67311347.G.A	EXOG	ILMN_1709747	0.0438555	-0.0136629	0.00674121		0.657634	0.00244085	0.0055041
rs9821249.A.G	EXOG	ILMN_1709747	NA	NA	NA		NA	NA	NA
rs67311347.G.A	FAM198A	ILMN_1658398	0.406973	0.00632775	0.00761666		0.268435	-0.00687058	0.00620109
rs9821249.A.G	FAM198A	ILMN_1658398	NA	NA	NA		NA	NA	NA
rs67311347.G.A	GORASP1	ILMN_1716821	0.581652	0.0131389	0.0238125		0.0819143	0.0377423	0.0216492
rs9821249.A.G	GORASP1	ILMN_1716821	NA	NA	NA		NA	NA	NA
rs67311347.G.A	HHATL	ILMN_1691355	0.310581	-0.0181161	0.017826		0.818492	-0.00867277	0.0377715
rs9821249.A.G	HHATL	ILMN_1691355	NA	NA	NA		NA	NA	NA
rs67311347.G.A	HIGD1A	ILMN_1674522	0.78993	-0.0109849	0.0411857		0.193388	0.0762662	0.0585557
rs67311347.G.A	HIGD1A	ILMN_2230016	0.381914	-0.0354816	0.0405005		0.696032	0.0170194	0.0435371
rs9821249.A.G	HIGD1A	ILMN_1674522	NA	NA	NA		NA	NA	NA
rs9821249.A.G	HIGD1A	ILMN_2230016	NA	NA	NA		NA	NA	NA
rs67311347.G.A	ITGA9	ILMN_1813117	0.488159	-0.0100895	0.0145305		0.588826	0.010119	0.0187077
rs9821249.A.G	ITGA9	ILMN_1813117	NA	NA	NA		NA	NA	NA
rs67311347.G.A	KBTBD5	ILMN_1754048	0.301836	0.00681234	0.00658287		0.594054	-0.00288188	0.00540358
rs9821249.A.G	KBTBD5	ILMN_1754048	NA	NA	NA		NA	NA	NA
rs67311347.G.A	LOC100128640	ILMN_3179067	0.415965	0.00654989	0.00803734		0.142041	0.00885752	0.00602282
rs67311347.G.A	LOC100128640	ILMN_3251776	0.536836	0.00399282	0.00645518		0.953741	0.000291694	0.00502577
rs9821249.A.G	LOC100128640	ILMN_3179067	NA	NA	NA		NA	NA	NA
rs9821249.A.G	LOC100128640	ILMN_3251776	NA	NA	NA		NA	NA	NA
rs67311347.G.A	LOC100130065	ILMN_3270442	0.307205	-0.00630857	0.00616429		0.66695	0.00246671	0.00572849
rs9821249.A.G	LOC100130065	ILMN_3270442	NA	NA	NA		NA	NA	NA
rs67311347.G.A	LOC100131149	ILMN_3213406	0.663995	-0.00264129	0.0060723		0.893233	-0.000630895	0.00469813
rs67311347.G.A	LOC100131149	ILMN_3293284	0.387856	0.00539912	0.00624048		0.087514	0.00889259	0.00519375
rs9821249.A.G	LOC100131149	ILMN_3213406	NA	NA	NA		NA	NA	NA
rs9821249.A.G	LOC100131149	ILMN_3293284	NA	NA	NA		NA	NA	NA
rs67311347.G.A	LOC389111	ILMN_1662603	0.00406943	0.0221026	0.00761559		0.43586	-0.0047651	0.00611021
rs9821249.A.G	LOC389111	ILMN_1662603	NA	NA	NA		NA	NA	NA
rs67311347.G.A	LOC645715	ILMN_3213573	0.213095	-0.0421536	0.0337605		0.0176754	-0.0824896	0.0346508
rs67311347.G.A	LOC645715	ILMN_3293097	0.442266	-0.00738697	0.00959695		0.58831	-0.00373933	0.00690356
rs9821249.A.G	LOC645715	ILMN_3213573	NA	NA	NA		NA	NA	NA
rs9821249.A.G	LOC645715	ILMN_3293097	NA	NA	NA		NA	NA	NA
rs67311347.G.A	LOC650028	ILMN_1775479	0.802266	0.00233512	0.00931408		0.161557	0.0112293	0.00800937
rs9821249.A.G	LOC650028	ILMN_1775479	NA	NA	NA		NA	NA	NA
rs67311347.G.A	LOC729032	ILMN_3303920	0.775413	-0.00215815	0.00755545		0.136413	-0.00862962	0.00578473
rs9821249.A.G	LOC729032	ILMN_3303920	NA	NA	NA		NA	NA	NA
rs67311347.G.A	LOC729085	ILMN_1668219	0.0073833	-0.0187787	0.00694638		0.588011	-0.00313946	0.00579142
rs9821249.A.G	LOC729085	ILMN_1668219	NA	NA	NA		NA	NA	NA
rs67311347.G.A	LOC729102	ILMN_3304022	0.520184	-0.0204203	0.0317054		0.45484	-0.0235245	0.0314506
rs9821249.A.G	LOC729102	ILMN_3304022	NA	NA	NA		NA	NA	NA
rs67311347.G.A	LOC729454	ILMN_3229447	0.759033	0.00205135	0.00667928		0.944994	0.000350627	0.00507929
rs67311347.G.A	LOC729454	ILMN_3306071	0.326377	0.00807172	0.00820661		0.738292	-0.00185228	0.00554059
rs9821249.A.G	LOC729454	ILMN_3229447	NA	NA	NA		NA	NA	NA
rs9821249.A.G	LOC729454	ILMN_3306071	NA	NA	NA		NA	NA	NA
rs67311347.G.A	LOC729505	ILMN_3298829	0.238815	-0.0135899	0.0115065		0.047198	-0.0206839	0.0103957
rs9821249.A.G	LOC729505	ILMN_3298829	NA	NA	NA		NA	NA	NA
rs67311347.G.A	LOC731231	ILMN_3245287	0.746352	0.00732283	0.022612		0.606304	0.0066088	0.0128152
rs9821249.A.G	LOC731231	ILMN_3245287	NA	NA	NA		NA	NA	NA
rs67311347.G.A	LOC731642	ILMN_3228508	0.703824	0.00265639	0.00697869		0.776338	0.00182321	0.006414
rs9821249.A.G	LOC731642	ILMN_3228508	NA	NA	NA		NA	NA	NA
rs67311347.G.A	LYZL4	ILMN_1747831	0.353136	0.00492818	0.00529665		0.98357	-9.42677608097775e-05	0.00457507
rs9821249.A.G	LYZL4	ILMN_1747831	NA	NA	NA		NA	NA	NA
rs67311347.G.A	MIR26A1	ILMN_3310985	0.297509	-0.00728122	0.00697309		0.580438	0.00306305	0.00553775
rs9821249.A.G	MIR26A1	ILMN_3310985	NA	NA	NA		NA	NA	NA
rs67311347.G.A	MOBP	ILMN_1750271	0.828631	-0.00121095	0.00558797		0.427569	-0.00404346	0.00509229
rs67311347.G.A	MOBP	ILMN_1768947	0.210246	0.00675261	0.00537438		0.017007	-0.0111551	0.0046578
rs67311347.G.A	MOBP	ILMN_2298464	0.130483	-0.00791964	0.00521821		0.136377	0.00733584	0.00491701
rs67311347.G.A	MOBP	ILMN_2414962	0.659065	-0.00315936	0.00715132		0.370675	-0.00525262	0.00586195
rs9821249.A.G	MOBP	ILMN_1750271	NA	NA	NA		NA	NA	NA
rs9821249.A.G	MOBP	ILMN_1768947	NA	NA	NA		NA	NA	NA
rs9821249.A.G	MOBP	ILMN_2298464	NA	NA	NA		NA	NA	NA
rs9821249.A.G	MOBP	ILMN_2414962	NA	NA	NA		NA	NA	NA
rs67311347.G.A	MYD88	ILMN_1738523	0.254461	0.0224883	0.0196838		0.179768	0.0278435	0.0207255
rs9821249.A.G	MYD88	ILMN_1738523	NA	NA	NA		NA	NA	NA
rs67311347.G.A	MYRIP	ILMN_1657230	0.833496	-0.00162322	0.00771264		0.68849	0.00372331	0.00928164
rs67311347.G.A	MYRIP	ILMN_1668125	0.141467	-0.0346302	0.0234703		0.470652	0.0275278	0.0381276
rs67311347.G.A	MYRIP	ILMN_1763083	0.532811	0.00437623	0.00700559		0.529794	0.00369639	0.00587868
rs67311347.G.A	MYRIP	ILMN_1787154	0.0698938	-0.0123644	0.00678919		0.194745	0.00751732	0.00578927
rs9821249.A.G	MYRIP	ILMN_1657230	NA	NA	NA		NA	NA	NA
rs9821249.A.G	MYRIP	ILMN_1668125	NA	NA	NA		NA	NA	NA
rs9821249.A.G	MYRIP	ILMN_1763083	NA	NA	NA		NA	NA	NA
rs9821249.A.G	MYRIP	ILMN_1787154	NA	NA	NA		NA	NA	NA
rs67311347.G.A	NKTR	ILMN_1721621	0.212017	0.0472386	0.0377436		0.219877	0.0448821	0.0365351
rs67311347.G.A	NKTR	ILMN_2330994	0.284823	0.0236183	0.0220304		0.491492	0.0141466	0.0205479
rs9821249.A.G	NKTR	ILMN_1721621	NA	NA	NA		NA	NA	NA
rs9821249.A.G	NKTR	ILMN_2330994	NA	NA	NA		NA	NA	NA
rs67311347.G.A	OXSR1	ILMN_1811489	0.210761	0.0243318	0.0193876		0.860852	-0.00347672	0.0198235
rs9821249.A.G	OXSR1	ILMN_1811489	NA	NA	NA		NA	NA	NA
rs67311347.G.A	PLCD1	ILMN_1769394	0.191886	0.0218117	0.0166639		0.380265	0.0137719	0.0156816
rs9821249.A.G	PLCD1	ILMN_1769394	NA	NA	NA		NA	NA	NA
rs67311347.G.A	RPL14	ILMN_1726460	0.280529	0.0459563	0.0424848		0.0590339	-0.0804966	0.0425355
rs67311347.G.A	RPL14	ILMN_2404850*	6.63245679036796e-66	1.11441	0.0453416		1.15947732878592e-96	1.12282	0.0421011
rs9821249.A.G	RPL14	ILMN_1726460	NA	NA	NA		NA	NA	NA
rs9821249.A.G	RPL14	ILMN_2404850	NA	NA	NA		NA	NA	NA
rs67311347.G.A	RPSA	ILMN_1664910	0.823171	-0.00175723	0.00785436		0.630522	-0.00361351	0.00750779
rs9821249.A.G	RPSA	ILMN_1664910	NA	NA	NA		NA	NA	NA
rs67311347.G.A	SCN10A	ILMN_1801666	0.170884	0.00721186	0.00524988		0.168231	0.00627051	0.00454384
rs9821249.A.G	SCN10A	ILMN_1801666	NA	NA	NA		NA	NA	NA
rs67311347.G.A	SCN11A	ILMN_1797892	0.227739	-0.00795794	0.00657967		0.815405	-0.00137967	0.00590642
rs9821249.A.G	SCN11A	ILMN_1797892	NA	NA	NA		NA	NA	NA
rs67311347.G.A	SCN5A	ILMN_1690160	0.0133416	0.0192982	0.00773763		0.3794	-0.00520656	0.00591776
rs67311347.G.A	SCN5A	ILMN_1694956	0.93679	-0.000444288	0.00559603		0.68702	-0.00201597	0.00500057
rs67311347.G.A	SCN5A	ILMN_1773802	0.392802	-0.00558758	0.00652618		0.339818	0.00550071	0.00575701
rs9821249.A.G	SCN5A	ILMN_1690160	NA	NA	NA		NA	NA	NA
rs9821249.A.G	SCN5A	ILMN_1694956	NA	NA	NA		NA	NA	NA
rs9821249.A.G	SCN5A	ILMN_1773802	NA	NA	NA		NA	NA	NA
rs67311347.G.A	SEC22C	ILMN_1664051	0.602867	-0.0148067	0.0284191		0.944067	0.00193423	0.0275545
rs67311347.G.A	SEC22C	ILMN_1752435	0.457312	0.00932704	0.012527		0.0983792	0.018871	0.0113956
rs67311347.G.A	SEC22C	ILMN_2290618	0.430568	-0.0226492	0.0286833		0.762936	0.00852671	0.0282529
rs9821249.A.G	SEC22C	ILMN_1664051	NA	NA	NA		NA	NA	NA
rs9821249.A.G	SEC22C	ILMN_1752435	NA	NA	NA		NA	NA	NA
rs9821249.A.G	SEC22C	ILMN_2290618	NA	NA	NA		NA	NA	NA
rs67311347.G.A	SLC22A13	ILMN_1777665	0.441528	0.0223455	0.0289837		0.137696	0.00912733	0.00613843
rs9821249.A.G	SLC22A13	ILMN_1777665	NA	NA	NA		NA	NA	NA
rs67311347.G.A	SLC22A14	ILMN_1700417	0.16303	0.0146921	0.0104981		0.719906	0.00252084	0.00702582
rs9821249.A.G	SLC22A14	ILMN_1700417	NA	NA	NA		NA	NA	NA
rs67311347.G.A	SLC25A38	ILMN_1781231	0.233477	0.0276109	0.0231125		0.344328	0.0220714	0.0233169
rs9821249.A.G	SLC25A38	ILMN_1781231	NA	NA	NA		NA	NA	NA
rs67311347.G.A	SNORA6	ILMN_3245365	0.749353	0.00587748	0.018374		0.161029	0.0205446	0.0146351
rs9821249.A.G	SNORA6	ILMN_3245365	NA	NA	NA		NA	NA	NA
rs67311347.G.A	SNORA62	ILMN_1700074	0.311166	0.0136625	0.01346		0.195105	-0.0143093	0.0110289
rs9821249.A.G	SNORA62	ILMN_1700074	NA	NA	NA		NA	NA	NA
rs67311347.G.A	SNRK	ILMN_1794399	0.390608	-0.0335339	0.0389856		0.513163	0.0295405	0.0451407
rs67311347.G.A	SNRK	ILMN_2107184	0.890135	-0.00584501	0.0422668		0.780448	0.012861	0.0461146
rs9821249.A.G	SNRK	ILMN_1794399	NA	NA	NA		NA	NA	NA
rs9821249.A.G	SNRK	ILMN_2107184	NA	NA	NA		NA	NA	NA
rs67311347.G.A	SS18L2	ILMN_1796407	0.0130247	0.0532866	0.0212905		0.0857906	0.041807	0.0242839
rs9821249.A.G	SS18L2	ILMN_1796407	NA	NA	NA		NA	NA	NA
rs67311347.G.A	TRAK1	ILMN_1782069	0.184226	-0.0326876	0.0245419		0.478199	0.0218409	0.0307721
rs67311347.G.A	TRAK1	ILMN_2289924	0.890597	-0.00331344	0.0240621		0.342562	0.0262299	0.0276087
rs67311347.G.A	TRAK1	ILMN_2399174	0.587639	0.0151415	0.0278832		0.565507	-0.015062	0.0261911
rs9821249.A.G	TRAK1	ILMN_1782069	NA	NA	NA		NA	NA	NA
rs9821249.A.G	TRAK1	ILMN_2289924	NA	NA	NA		NA	NA	NA
rs9821249.A.G	TRAK1	ILMN_2399174	NA	NA	NA		NA	NA	NA
rs67311347.G.A	TTC21A	ILMN_1715332	0.0757972	0.037534	0.021042		0.928304	0.00152172	0.0169031
rs9821249.A.G	TTC21A	ILMN_1715332	NA	NA	NA		NA	NA	NA
rs67311347.G.A	ULK4	ILMN_3236866	0.293135	0.0291483	0.0276625		0.890808	0.00290896	0.0211785
rs9821249.A.G	ULK4	ILMN_3236866	NA	NA	NA		NA	NA	NA
rs67311347.G.A	VILL	ILMN_1778650	0.809801	-0.00191558	0.00794968		0.477305	-0.00747363	0.0105084
rs9821249.A.G	VILL	ILMN_1778650	NA	NA	NA		NA	NA	NA
rs67311347.G.A	VIPR1	ILMN_2199389	0.157404	-0.0266371	0.0187778		0.877194	0.00362097	0.0234199
rs9821249.A.G	VIPR1	ILMN_2199389	NA	NA	NA		NA	NA	NA
rs67311347.G.A	WDR48	ILMN_1762103	0.177366	-0.0311248	0.0230024		0.937166	0.00202547	0.0256798
rs9821249.A.G	WDR48	ILMN_1762103	NA	NA	NA		NA	NA	NA
rs67311347.G.A	XIRP1	ILMN_1802160	0.831869	0.00109386	0.00514637		0.00731989	0.0127804	0.00474496
rs9821249.A.G	XIRP1	ILMN_1802160	NA	NA	NA		NA	NA	NA
rs67311347.G.A	XYLB	ILMN_1794349	0.816127	0.0110824	0.0476047		0.787422	-0.00593219	0.0219865
rs9821249.A.G	XYLB	ILMN_1794349	NA	NA	NA		NA	NA	NA
rs67311347.G.A	ZBTB47	ILMN_1699440	0.143003	0.0182247	0.0123995		0.832349	-0.00307801	0.0145322
rs9821249.A.G	ZBTB47	ILMN_1699440	NA	NA	NA		NA	NA	NA
rs67311347.G.A	ZNF619	ILMN_1698048	0.094077	-0.0113134	0.00672892		0.567082	0.00364245	0.00635957
rs9821249.A.G	ZNF619	ILMN_1698048	NA	NA	NA		NA	NA	NA
rs67311347.G.A	ZNF620	ILMN_1742288	0.0190864	-0.0168276	0.00712817		0.907941	0.000678413	0.00586369
rs9821249.A.G	ZNF620	ILMN_1742288	NA	NA	NA		NA	NA	NA
rs67311347.G.A	ZNF621	ILMN_1785926	0.877945	0.0027233	0.0177128		0.897537	0.00276118	0.0214309
rs9821249.A.G	ZNF621	ILMN_1785926	NA	NA	NA		NA	NA	NA
rs67311347.G.A	ZNF662	ILMN_1692340	0.150654	0.0172049	0.0119305		0.0846173	0.0201205	0.0116432
rs9821249.A.G	ZNF662	ILMN_1692340	NA	NA	NA		NA	NA	NA
*The apparent strong associations are likely due to the presence on the probe of SNP rs11539046, in perfect LD with rs67311347.

## Sheet: 3q26 (KIRC)
		Normal				Tumor
SNP	Gene	p_value	beta	Std_error		p_value	beta	Std_error
rs10936602.T.C	ARPM1	0.75	2.91841	9.22434		0.0027	-3.77252	1.25091
rs4955575.A.C	ARPM1	0.71	3.45803	9.36648		0.0029	-3.7634	1.25304
rs10936602.T.C	C3orf50	0.41	0.083433	0.101009		0.56	-0.0246196	0.041949
rs4955575.A.C	C3orf50	0.47	0.0740053	0.10208		0.76	-0.0129824	0.0420662
rs10936602.T.C	CLDN11	0.98	0.962826	33.6572		0.46	-1.63138	2.20388
rs4955575.A.C	CLDN11	0.96	-1.52629	34.0547		0.39	-1.91559	2.21708
rs10936602.T.C	ECT2	0.61	-11.841	23.098		0.85	-1.86004	10.078
rs4955575.A.C	ECT2	0.74	-7.65601	23.3887		0.9	1.21343	9.99452
rs10936602.T.C	EIF5A2	0.71	-7.56061	19.8794		0.51	-5.6483	8.46837
rs4955575.A.C	EIF5A2	0.51	-13.2159	19.976		0.57	-4.83954	8.50653
rs10936602.T.C	FNDC3B	0.75	35.4213	111.472		0.82	21.0212	91.828
rs4955575.A.C	FNDC3B	0.73	-44.6089	126.258		0.66	41.0827	92.3463
rs10936602.T.C	GHSR	NaN	0	0		NaN	0	0
rs4955575.A.C	GHSR	NaN	0	0		NaN	0	0
rs10936602.T.C	GPR160	0.092	-100.093	58.345		0.32	25.82	25.8062
rs4955575.A.C	GPR160	0.082	-104.861	59.1913		0.28	27.8784	25.7923
rs10936602.T.C	LOC100128164	0.95	-0.0233315	0.359881		0.55	0.090771	0.153303
rs4955575.A.C	LOC100128164	0.94	-8.55246	112.526		0.43	0.121337	0.153166
rs10936602.T.C	LRRC31	0.42	-0.943818	1.15758		0.22	0.740585	0.606994
rs4955575.A.C	LRRC31	0.5	-0.767348	1.14096		0.25	0.702791	0.610515
rs10936602.T.C	LRRC34	0.61	-2.1982	4.29847		0.15	-3.65876	2.52103
rs4955575.A.C	LRRC34	0.86	62.8916	354.251		0.15	-3.66383	2.53188
rs10936602.T.C	LRRIQ4	0.0021	0.405914	0.126451		0.14	0.0846468	0.0578856
rs4955575.A.C	LRRIQ4	0.0043	0.379673	0.128007		0.11	0.0930846	0.058068
rs10936602.T.C	MECOM	0.32	0.0853944	0.0853302		0.074	50.5379	28.168
rs4955575.A.C	MECOM	0.22	424.582	342.471		0.14	41.4688	28.3825
rs10936602.T.C	MYNN	0.91	7.05398	62.5259		0.92	-0.871828	9.25448
rs4955575.A.C	MYNN	0.68	14.3927	34.5688		0.85	1.81529	9.2973
rs10936602.T.C	NAALADL2	0.5	-7.80247	11.4923		0.68	-1.0582	2.56812
rs4955575.A.C	NAALADL2	0.29	46.5953	43.8033		0.57	-1.45063	2.57622
rs10936602.T.C	NCEH1	0.49	0.169866	0.246042		0.35	85.1517	90.8286
rs4955575.A.C	NCEH1	0.84	22.7004	113.819		0.46	67.7652	90.9973
rs10936602.T.C	NLGN1	0.74	-3.78468	11.3888		0.98	0.566525	25.6631
rs4955575.A.C	NLGN1	0.5	16.0839	23.4698		0.87	4.32201	25.7065
rs10936602.T.C	PHC3	0.92	-0.993	9.57572		0.95	2.40026	37.8058
rs4955575.A.C	PHC3	1	0.112519	59.4533		0.91	4.49801	37.9765
rs10936602.T.C	PLD1	0.56	19.9148	33.8624		0.097	42.3957	25.4464
rs4955575.A.C	PLD1	0.41	-78.5269	95.327		0.093	43.313	25.7369
rs10936602.T.C	PRKCI	0.89	9.19707	69.1543		0.12	-26.2316	16.973
rs4955575.A.C	PRKCI	0.65	-24.2378	53.0658		0.16	-24.0118	17.0004
rs10936602.T.C	RPL22L1	0.48	-103.251	144.381		0.57	10.1698	17.8548
rs4955575.A.C	RPL22L1	0.36	226.517	245.485		0.69	7.05962	17.717
rs10936602.T.C	SAMD7	NaN	0	0		NaN	0	0
rs4955575.A.C	SAMD7	NaN	0	0		NaN	0	0
rs10936602.T.C	SEC62	0.72	-58.5319	160.186		0.83	19.3576	87.9108
rs4955575.A.C	SEC62	0.88	-25.4199	162.377		0.93	7.66982	88.169
rs10936602.T.C	SKIL	0.82	-8.62269	37.0962		0.96	-1.00993	22.5472
rs4955575.A.C	SKIL	0.65	168.488	371.204		0.93	-1.93549	22.7063
rs10936602.T.C	SLC2A2	0.75	-41.5956	132.363		0.78	-13.9475	48.9015
rs4955575.A.C	SLC2A2	0.55	-104.351	172.796		0.92	-4.75299	49.0443
rs10936602.T.C	SLC7A14	0.45	-15.7495	20.8307		0.9	0.0042435	0.0342449
rs4955575.A.C	SLC7A14	0.66	1.14039	2.55971		0.85	-0.00671502	0.0343688
rs10936602.T.C	SPATA16	0.026	-0.457016	0.199955		NaN	0	0
rs4955575.A.C	SPATA16	0.036	-0.433641	0.20183		NaN	0	0
rs10936602.T.C	TERC	0.33	0.0835291	0.0842222		0.097	-0.0381099	0.022902
rs4955575.A.C	TERC	0.32	345.654	343.816		0.07	-0.0417166	0.0229649
rs10936602.T.C	TMEM212	0.11	0.0677286	0.0422		0.92	-0.0024087	0.0232502
rs4955575.A.C	TMEM212	0.17	0.0603228	0.0429416		0.77	-0.00688524	0.0233193
rs10936602.T.C	TNFSF10	0.86	-0.795573	4.33984		0.008	620.112	232.415
rs4955575.A.C	TNFSF10	0.99	-3.96702	359.392		0.0096	603.127	231.766
rs10936602.T.C	TNIK	0.19	-43.8611	33.1079		0.74	5.69312	16.8193
rs4955575.A.C	TNIK	0.11	-54.4827	33.2826		0.54	10.2538	16.917

## Sheet: 3q26 (IARC)
			Normal				Tumor
SNP	Gene	Probe	p_value	beta	Std_error		p_value	beta	Std_error
rs140578269.C.T	ABCC5	ILMN_1651964	NA	NA	NA		NA	NA	NA
rs140578269.C.T	ABCC5	ILMN_1706531	NA	NA	NA		NA	NA	NA
rs140578269.C.T	ABCC5	ILMN_2302358	NA	NA	NA		NA	NA	NA
rs140578269.C.T	ABCF3	ILMN_1810085	NA	NA	NA		NA	NA	NA
rs2203002.T.C	ACPL2	ILMN_2306955	0.719905	-0.0150927	0.0420382		0.163377	-0.0897408	0.064289
rs140578269.C.T	ALG3	ILMN_1711886	NA	NA	NA		NA	NA	NA
rs140578269.C.T	ALG3	ILMN_1806845	NA	NA	NA		NA	NA	NA
rs140578269.C.T	AP2M1	ILMN_1699598	NA	NA	NA		NA	NA	NA
rs140578269.C.T	AP2M1	ILMN_2402798	NA	NA	NA		NA	NA	NA
rs10936602.T.C	ARPM1	ILMN_1782810	0.787686	-0.00389155	0.014433		0.00417647	-0.033523	0.0116483
rs234043.A.G	ARPM1	ILMN_1782810	0.902913	-0.00174232	0.0142676		0.27304	-0.0132417	0.0120673
rs4955575.A.C	ARPM1	ILMN_1782810	NA	NA	NA		NA	NA	NA
rs140578269.C.T	ATP11B	ILMN_1658884	NA	NA	NA		NA	NA	NA
rs140578269.C.T	ATP11B	ILMN_2124155	NA	NA	NA		NA	NA	NA
rs2203002.T.C	ATP1B3	ILMN_1654322	0.00115571	-0.242712	0.0737606		0.00525801	-0.164438	0.0586582
rs2203002.T.C	ATP1B3	ILMN_1655783	0.558486	-0.00764407	0.0130458		0.81779	-0.00248582	0.010784
rs2203002.T.C	ATP1B3	ILMN_1741115	0.16691	0.0160767	0.0115948		0.368673	-0.00905296	0.0100612
rs2203002.T.C	ATP1B3	ILMN_1759628	0.716282	-0.0256076	0.0703745		0.838492	0.0121055	0.0593609
rs2203002.T.C	ATP1B3	ILMN_1783304	0.367408	-0.0606614	0.06717		0.930717	0.00481325	0.0553327
rs2203002.T.C	ATR	ILMN_1660342	0.78303	0.0029455	0.010684		0.145641	-0.0127217	0.00872898
rs2203002.T.C	ATR	ILMN_1810385	0.715059	-0.00488747	0.0133714		0.552989	0.00619413	0.0104332
rs2203002.T.C	ATR	ILMN_2277201	0.803007	-0.00325669	0.0130401		0.875333	-0.00168101	0.0107091
rs140578269.C.T	B3GNT5	ILMN_1702609	NA	NA	NA		NA	NA	NA
rs2203002.T.C	BPESC1	ILMN_1793049	0.775547	0.00363616	0.012738		0.296403	0.0125967	0.0120509
rs10936602.T.C	C3orf50	ILMN_3238618	0.802627	0.00322669	0.0128946		0.198641	0.0171044	0.0132885
rs4955575.A.C	C3orf50	ILMN_3238618	NA	NA	NA		NA	NA	NA
rs2203002.T.C	C3orf58	ILMN_1797372	0.492184	-0.0244054	0.0354765		0.320042	-0.0518623	0.0521031
rs140578269.C.T	CAMK2N2	ILMN_1660633	NA	NA	NA		NA	NA	NA
rs140578269.C.T	CCDC39	ILMN_3239045	NA	NA	NA		NA	NA	NA
rs140578269.C.T	CHRD	ILMN_1795582	NA	NA	NA		NA	NA	NA
rs2203002.T.C	CHST2	ILMN_1794011	NA	NA	NA		NA	NA	NA
rs10936602.T.C	CLDN11	ILMN_1754103	0.919561	0.00523751	0.0518067		0.465756	-0.0235384	0.0322459
rs234043.A.G	CLDN11	ILMN_1754103	0.469764	0.0370205	0.0511294		0.73553	0.0112886	0.033401
rs4955575.A.C	CLDN11	ILMN_1754103	NA	NA	NA		NA	NA	NA
rs2203002.T.C	CLSTN2	ILMN_1731237	0.17001	0.0609919	0.0443111		0.601503	0.015439	0.0295438
rs2203002.T.C	COPB2	ILMN_1684385	0.116296	-0.0617876	0.0391953		0.0798956	-0.0863989	0.0492322
rs140578269.C.T	DCUN1D1	ILMN_1810719	NA	NA	NA		NA	NA	NA
rs140578269.C.T	DNAJC19	ILMN_1742109	NA	NA	NA		NA	NA	NA
rs140578269.C.T	DVL3	ILMN_2137464	NA	NA	NA		NA	NA	NA
rs140578269.C.T	ECE2	ILMN_1762883	NA	NA	NA		NA	NA	NA
rs140578269.C.T	ECE2	ILMN_1787185	NA	NA	NA		NA	NA	NA
rs140578269.C.T	ECE2	ILMN_2275248	NA	NA	NA		NA	NA	NA
rs140578269.C.T	ECE2	ILMN_2373207	NA	NA	NA		NA	NA	NA
rs234043.A.G	ECT2	ILMN_1717173	0.819077	0.00464158	0.0202695		0.794484	0.00745759	0.0286131
rs140578269.C.T	EIF2B5	ILMN_1688534	NA	NA	NA		NA	NA	NA
rs140578269.C.T	EIF4G1	ILMN_1672902	NA	NA	NA		NA	NA	NA
rs140578269.C.T	EIF4G1	ILMN_1678244	NA	NA	NA		NA	NA	NA
rs140578269.C.T	EIF4G1	ILMN_1768470	NA	NA	NA		NA	NA	NA
rs140578269.C.T	EIF4G1	ILMN_2370772	NA	NA	NA		NA	NA	NA
rs10936602.T.C	EIF5A2	ILMN_1735151	0.214884	-0.0248416	0.0199748		0.61746	-0.0119022	0.0238154
rs10936602.T.C	EIF5A2	ILMN_2071737	0.795883	-0.00173313	0.00669221		0.363873	0.00494997	0.00544642
rs234043.A.G	EIF5A2	ILMN_1735151	0.307325	0.0200829	0.0196292		0.265045	0.0273722	0.0245309
rs234043.A.G	EIF5A2	ILMN_2071737	0.29864	0.00687605	0.0066008		0.4641	0.00404893	0.00552613
rs4955575.A.C	EIF5A2	ILMN_1735151	NA	NA	NA		NA	NA	NA
rs4955575.A.C	EIF5A2	ILMN_2071737	NA	NA	NA		NA	NA	NA
rs140578269.C.T	EPHB3	ILMN_1741346	NA	NA	NA		NA	NA	NA
rs140578269.C.T	FAM131A	ILMN_1729217	NA	NA	NA		NA	NA	NA
rs2203002.T.C	FLJ11827	ILMN_3187206	0.820512	-0.00257847	0.0113517		0.0701706	0.0198894	0.0109598
rs10936602.T.C	FLJ37228	ILMN_1809167	0.571371	0.00381427	0.00672901		0.186839	-0.00709736	0.00536938
rs234043.A.G	FLJ37228	ILMN_1809167	0.340797	0.00634285	0.00664477		0.803459	0.00138433	0.00555938
rs4955575.A.C	FLJ37228	ILMN_1809167	NA	NA	NA		NA	NA	NA
rs10936602.T.C	FNDC3B	ILMN_3178302	0.539134	-0.0168295	0.0273634		0.051494	-0.0597916	0.0306298
rs10936602.T.C	FNDC3B	ILMN_3253456	0.285586	-0.0300095	0.0280378		0.0229365	-0.0724135	0.0317378
rs234043.A.G	FNDC3B	ILMN_3178302	0.836228	-0.00559872	0.0270529		0.279712	0.0340648	0.0314784
rs234043.A.G	FNDC3B	ILMN_3253456	0.9273	0.00253652	0.0277693		0.441622	0.0252051	0.0327303
rs4955575.A.C	FNDC3B	ILMN_3178302	NA	NA	NA		NA	NA	NA
rs4955575.A.C	FNDC3B	ILMN_3253456	NA	NA	NA		NA	NA	NA
rs140578269.C.T	FXR1	ILMN_1679640	NA	NA	NA		NA	NA	NA
rs140578269.C.T	FXR1	ILMN_1704335	NA	NA	NA		NA	NA	NA
rs140578269.C.T	FXR1	ILMN_2389273	NA	NA	NA		NA	NA	NA
rs10936602.T.C	GHSR	ILMN_1717492	0.328362	-0.00620969	0.00633976		0.751377	0.00152391	0.00480727
rs10936602.T.C	GHSR	ILMN_1806691	0.99682	2.44719216897153e-05	0.00613335		0.340504	0.00441542	0.00462788
rs234043.A.G	GHSR	ILMN_1717492	0.303105	-0.00646508	0.006264		0.206104	0.00627951	0.00495999
rs234043.A.G	GHSR	ILMN_1806691	0.946785	-0.000402997	0.00603135		0.88907	-0.000662983	0.00475072
rs4955575.A.C	GHSR	ILMN_1717492	NA	NA	NA		NA	NA	NA
rs4955575.A.C	GHSR	ILMN_1806691	NA	NA	NA		NA	NA	NA
rs140578269.C.T	GNB4	ILMN_1733249	NA	NA	NA		NA	NA	NA
rs140578269.C.T	GNB4	ILMN_2129545	NA	NA	NA		NA	NA	NA
rs10936602.T.C	GOLIM4	ILMN_3245116	0.837004	-0.00562494	0.0273111		0.926081	-0.00183181	0.0197342
rs4955575.A.C	GOLIM4	ILMN_3245116	NA	NA	NA		NA	NA	NA
rs10936602.T.C	GOLPH4	ILMN_1795344	0.584653	-0.0220152	0.0402202		0.600357	-0.015712	0.0299718
rs10936602.T.C	GOLPH4	ILMN_2186216	0.475065	-0.0385129	0.053832		0.214262	-0.0490967	0.0394817
rs4955575.A.C	GOLPH4	ILMN_1795344	NA	NA	NA		NA	NA	NA
rs4955575.A.C	GOLPH4	ILMN_2186216	NA	NA	NA		NA	NA	NA
rs2203002.T.C	GRK7	ILMN_1767827	0.230445	-0.014889	0.012383		0.693347	0.00460443	0.0116701
rs140578269.C.T	HTR3C	ILMN_1739275	NA	NA	NA		NA	NA	NA
rs140578269.C.T	HTR3D	ILMN_2093203	NA	NA	NA		NA	NA	NA
rs140578269.C.T	HTR3E	ILMN_1778277	NA	NA	NA		NA	NA	NA
rs116707733.G.A	KCNMB2	ILMN_1687331	NA	NA	NA		NA	NA	NA
rs116707733.G.A	KCNMB2	ILMN_1792959	NA	NA	NA		NA	NA	NA
rs116707733.G.A	KCNMB2	ILMN_2237601	NA	NA	NA		NA	NA	NA
rs116707733.G.A	KCNMB2	ILMN_2332440	NA	NA	NA		NA	NA	NA
rs149038960.G.T	KCNMB2	ILMN_1687331	NA	NA	NA		NA	NA	NA
rs149038960.G.T	KCNMB2	ILMN_1792959	NA	NA	NA		NA	NA	NA
rs149038960.G.T	KCNMB2	ILMN_2237601	NA	NA	NA		NA	NA	NA
rs149038960.G.T	KCNMB2	ILMN_2332440	NA	NA	NA		NA	NA	NA
rs140578269.C.T	KCNMB3	ILMN_1733430	NA	NA	NA		NA	NA	NA
rs140578269.C.T	KCNMB3	ILMN_1747629	NA	NA	NA		NA	NA	NA
rs140578269.C.T	KLHL24	ILMN_1678671	NA	NA	NA		NA	NA	NA
rs140578269.C.T	KLHL6	ILMN_1768814	NA	NA	NA		NA	NA	NA
rs140578269.C.T	LAMP3	ILMN_2170813	NA	NA	NA		NA	NA	NA
rs140578269.C.T	LAMP3	ILMN_2170814	NA	NA	NA		NA	NA	NA
rs10936602.T.C	LOC100128164	ILMN_3237165	0.296277	-0.00579031	0.00553139		0.501606	-0.00329613	0.00490161
rs234043.A.G	LOC100128164	ILMN_3237165	0.163694	-0.00761656	0.00545131		0.684578	0.00204916	0.00504141
rs4955575.A.C	LOC100128164	ILMN_3237165	NA	NA	NA		NA	NA	NA
rs116707733.G.A	LOC100128870	ILMN_3265356	NA	NA	NA		NA	NA	NA
rs149038960.G.T	LOC100128870	ILMN_3265356	NA	NA	NA		NA	NA	NA
rs140578269.C.T	LOC100132918	ILMN_3288830	NA	NA	NA		NA	NA	NA
rs140578269.C.T	LOC131054	ILMN_3288258	NA	NA	NA		NA	NA	NA
rs10936602.T.C	LOC131055	ILMN_1738858	0.318698	0.00666692	0.0066717		0.0447895	-0.0102308	0.00508556
rs4955575.A.C	LOC131055	ILMN_1738858	NA	NA	NA		NA	NA	NA
rs10936602.T.C	LOC253820	ILMN_1732497	0.914452	-0.000642452	0.00597395		0.386674	0.00459515	0.00530354
rs4955575.A.C	LOC253820	ILMN_1732497	NA	NA	NA		NA	NA	NA
rs2203002.T.C	LOC257039	ILMN_3292834	0.737032	-0.00414163	0.0123193		0.141646	0.0154308	0.0104825
rs10936602.T.C	LOC389174	ILMN_1805447	0.0189038	0.0154003	0.00651451		0.279619	0.0063094	0.00582928
rs4955575.A.C	LOC389174	ILMN_1805447	NA	NA	NA		NA	NA	NA
rs10936602.T.C	LOC391592	ILMN_3206661	0.768952	-0.00161721	0.00549901		0.166392	0.0062189	0.00448715
rs10936602.T.C	LOC391592	ILMN_3288659	0.766709	0.00206543	0.00695359		0.419103	0.00461351	0.00570516
rs234043.A.G	LOC391592	ILMN_3206661	0.86565	-0.000919157	0.00542674		0.927767	0.000420939	0.00464097
rs234043.A.G	LOC391592	ILMN_3288659	0.829099	-0.00148564	0.00687475		0.457379	-0.00437954	0.00588838
rs4955575.A.C	LOC391592	ILMN_3206661	NA	NA	NA		NA	NA	NA
rs4955575.A.C	LOC391592	ILMN_3288659	NA	NA	NA		NA	NA	NA
rs140578269.C.T	LOC440991	ILMN_3283449	NA	NA	NA		NA	NA	NA
rs10936602.T.C	LOC442096	ILMN_1729385	0.993421	-5.40958268931899e-05	0.00655297		0.909346	0.000600022	0.00526696
rs234043.A.G	LOC442096	ILMN_1729385	0.875959	0.00101247	0.00647909		0.0891777	-0.00895003	0.00525503
rs4955575.A.C	LOC442096	ILMN_1729385	NA	NA	NA		NA	NA	NA
rs2203002.T.C	LOC645515	ILMN_3204241	0.828244	-0.00511152	0.0235338		0.433007	0.0275357	0.0350907
rs2203002.T.C	LOC645515	ILMN_3285959	0.654689	0.0253373	0.0565771		0.768591	-0.017843	0.0606119
rs10936602.T.C	LOC646168	ILMN_1654496	0.11703	-0.00896265	0.00569701		0.951046	-0.00032705	0.00532442
rs4955575.A.C	LOC646168	ILMN_1654496	NA	NA	NA		NA	NA	NA
rs2203002.T.C	LOC646730	ILMN_1661509	0.697482	-0.00442254	0.011363		0.53237	-0.00627767	0.0100469
rs2203002.T.C	LOC646781	ILMN_1718502	0.103715	-0.0193356	0.0118367		0.0485264	0.0209025	0.0105693
rs10936602.T.C	LOC647199	ILMN_1717794	0.681541	-0.00285755	0.00695474		0.534633	0.0036119	0.00581267
rs234043.A.G	LOC647199	ILMN_1717794	0.797714	0.00176368	0.00687323		0.460841	-0.00444926	0.00602844
rs4955575.A.C	LOC647199	ILMN_1717794	NA	NA	NA		NA	NA	NA
rs116707733.G.A	LOC647206	ILMN_1685584	NA	NA	NA		NA	NA	NA
rs149038960.G.T	LOC647206	ILMN_1685584	NA	NA	NA		NA	NA	NA
rs234043.A.G	LOC647206	ILMN_1685584	0.097057	-0.0103937	0.00623851		0.949811	0.000334284	0.0053081
rs116707733.G.A	LOC647212	ILMN_1667962	NA	NA	NA		NA	NA	NA
rs149038960.G.T	LOC647212	ILMN_1667962	NA	NA	NA		NA	NA	NA
rs234043.A.G	LOC647212	ILMN_1667962	0.576462	-0.00325239	0.00581455		0.599971	0.00284804	0.00542707
rs140578269.C.T	LOC647244	ILMN_1660103	NA	NA	NA		NA	NA	NA
rs140578269.C.T	LOC647247	ILMN_1652368	NA	NA	NA		NA	NA	NA
rs2203002.T.C	LOC648152	ILMN_3239595	0.644818	-0.00510597	0.011062		0.34815	-0.00832196	0.00886179
rs10936602.T.C	LOC650990	ILMN_1672623	0.547482	0.00412416	0.00684597		0.0268209	-0.0107012	0.00481874
rs10936602.T.C	LOC650990	ILMN_1673713	0.350002	-0.00630809	0.00673599		0.0807659	-0.00927275	0.00529918
rs4955575.A.C	LOC650990	ILMN_1672623	NA	NA	NA		NA	NA	NA
rs4955575.A.C	LOC650990	ILMN_1673713	NA	NA	NA		NA	NA	NA
rs10936602.T.C	LOC651128	ILMN_1658108	0.645634	0.00276172	0.00599805		0.737019	-0.00198752	0.00591538
rs234043.A.G	LOC651128	ILMN_1658108	0.935995	-0.000476998	0.00593339		0.512064	0.00400851	0.00610954
rs4955575.A.C	LOC651128	ILMN_1658108	NA	NA	NA		NA	NA	NA
rs2203002.T.C	LOC651614	ILMN_1710570	0.9093	0.00148259	0.013		0.621044	-0.00555534	0.0112301
rs10936602.T.C	LOC652190	ILMN_1748860	0.802574	0.00160227	0.00640129		0.00683841	0.0140492	0.0051727
rs234043.A.G	LOC652190	ILMN_1748860	0.275534	0.00689418	0.0063076		0.550215	-0.00319438	0.00534308
rs4955575.A.C	LOC652190	ILMN_1748860	NA	NA	NA		NA	NA	NA
rs10936602.T.C	LOC652226	ILMN_1759344	0.792973	0.00189825	0.00722441		0.855209	0.00174269	0.00954528
rs234043.A.G	LOC652226	ILMN_1759344	0.0264521	0.0155395	0.00695645		0.0540512	0.0188188	0.00974522
rs4955575.A.C	LOC652226	ILMN_1759344	NA	NA	NA		NA	NA	NA
rs140578269.C.T	LOC652287	ILMN_1717035	NA	NA	NA		NA	NA	NA
rs140578269.C.T	LOC652300	ILMN_1651369	NA	NA	NA		NA	NA	NA
rs140578269.C.T	LOC652373	ILMN_1682696	NA	NA	NA		NA	NA	NA
rs140578269.C.T	LOC652379	ILMN_1661269	NA	NA	NA		NA	NA	NA
rs140578269.C.T	LOC652383	ILMN_1775148	NA	NA	NA		NA	NA	NA
rs2203002.T.C	LOC729687	ILMN_3302139	0.86089	-0.00271573	0.0154798		0.644335	0.00615942	0.0133341
rs116707733.G.A	LOC730052	ILMN_3224290	NA	NA	NA		NA	NA	NA
rs116707733.G.A	LOC730052	ILMN_3301168	NA	NA	NA		NA	NA	NA
rs149038960.G.T	LOC730052	ILMN_3224290	NA	NA	NA		NA	NA	NA
rs149038960.G.T	LOC730052	ILMN_3301168	NA	NA	NA		NA	NA	NA
rs2203002.T.C	LOC731777	ILMN_1703102	0.764784	-0.0281807	0.0940749		0.400883	-0.0568707	0.0676407
rs116707733.G.A	LOC732150	ILMN_1878728	NA	NA	NA		NA	NA	NA
rs149038960.G.T	LOC732150	ILMN_1878728	NA	NA	NA		NA	NA	NA
rs140578269.C.T	LOC90113	ILMN_1756393	NA	NA	NA		NA	NA	NA
rs10936602.T.C	LOC93556	ILMN_1757038	0.415725	-0.00520222	0.00638057		0.384621	-0.00560399	0.00644
rs4955575.A.C	LOC93556	ILMN_1757038	NA	NA	NA		NA	NA	NA
rs10936602.T.C	LRRC31	ILMN_1803528	0.834094	0.00207986	0.00991875		0.775983	-0.00626694	0.0220114
rs234043.A.G	LRRC31	ILMN_1803528	0.507022	-0.00651158	0.00979897		0.928921	0.00203258	0.0227743
rs4955575.A.C	LRRC31	ILMN_1803528	NA	NA	NA		NA	NA	NA
rs10936602.T.C	LRRIQ4	ILMN_2233513	0.650217	0.00241911	0.00532785		0.565838	0.00266939	0.00464582
rs234043.A.G	LRRIQ4	ILMN_2233513	0.487663	0.00365774	0.00526183		0.526427	-0.00303133	0.00478186
rs4955575.A.C	LRRIQ4	ILMN_2233513	NA	NA	NA		NA	NA	NA
rs140578269.C.T	MAGEF1	ILMN_1730202	NA	NA	NA		NA	NA	NA
rs140578269.C.T	MAP6D1	ILMN_1688464	NA	NA	NA		NA	NA	NA
rs140578269.C.T	MCCC1	ILMN_1760174	NA	NA	NA		NA	NA	NA
rs140578269.C.T	MCF2L2	ILMN_1670217	NA	NA	NA		NA	NA	NA
rs140578269.C.T	MCF2L2	ILMN_2064355	NA	NA	NA		NA	NA	NA
rs10936602.T.C	MECOM	ILMN_1784582	0.360205	-0.00784853	0.00856088		0.144459	-0.00858211	0.00587132
rs10936602.T.C	MECOM	ILMN_1803367	0.151584	0.0749037	0.0520636		0.56225	-0.0305145	0.0526208
rs10936602.T.C	MECOM	ILMN_3307897	0.0110924	0.0161072	0.00629108		0.58303	0.00282851	0.00514907
rs4955575.A.C	MECOM	ILMN_1784582	NA	NA	NA		NA	NA	NA
rs4955575.A.C	MECOM	ILMN_1803367	NA	NA	NA		NA	NA	NA
rs4955575.A.C	MECOM	ILMN_3307897	NA	NA	NA		NA	NA	NA
rs140578269.C.T	MFN1	ILMN_1664186	NA	NA	NA		NA	NA	NA
rs140578269.C.T	MFN1	ILMN_1708959	NA	NA	NA		NA	NA	NA
rs140578269.C.T	MIR1224	ILMN_3310306	NA	NA	NA		NA	NA	NA
rs10936602.T.C	MIR551B	ILMN_3311090	0.426377	0.00448068	0.00562328		0.79164	0.00126327	0.00477923
rs4955575.A.C	MIR551B	ILMN_3311090	NA	NA	NA		NA	NA	NA
rs10936602.T.C	MIR569	ILMN_3309799	0.289904	0.00646728	0.00609686		0.54372	-0.00289473	0.00476407
rs234043.A.G	MIR569	ILMN_3309799	0.684696	-0.00245492	0.00603803		0.71131	0.00180398	0.0048715
rs4955575.A.C	MIR569	ILMN_3309799	NA	NA	NA		NA	NA	NA
rs140578269.C.T	MRPL47	ILMN_1687036	NA	NA	NA		NA	NA	NA
rs140578269.C.T	MRPL47	ILMN_2391522	NA	NA	NA		NA	NA	NA
rs2203002.T.C	MRPS22	ILMN_1655377	0.385091	-0.039086	0.0449161		0.983977	-0.000965047	0.0480284
rs10936602.T.C	MYNN	ILMN_1672287	0.249751	0.0208838	0.0180993		0.436156	0.0182231	0.0233828
rs10936602.T.C	MYNN	ILMN_2098571	0.495048	0.00424369	0.00620985		0.34214	-0.00476091	0.00500694
rs234043.A.G	MYNN	ILMN_1672287	0.471081	0.0128183	0.0177561		0.00605066	-0.0657882	0.0238618
rs234043.A.G	MYNN	ILMN_2098571	0.165044	-0.00851956	0.00611722		0.823096	-0.00115247	0.0051522
rs4955575.A.C	MYNN	ILMN_1672287	NA	NA	NA		NA	NA	NA
rs4955575.A.C	MYNN	ILMN_2098571	NA	NA	NA		NA	NA	NA
rs116707733.G.A	NAALADL2	ILMN_1808795	NA	NA	NA		NA	NA	NA
rs149038960.G.T	NAALADL2	ILMN_1808795	NA	NA	NA		NA	NA	NA
rs10936602.T.C	NCEH1	ILMN_1676336	0.224727	-0.0350124	0.0287623		0.598241	-0.0234927	0.0445552
rs10936602.T.C	NCEH1	ILMN_2061446	0.659698	-0.00993405	0.0225315		0.579835	0.019471	0.0351467
rs234043.A.G	NCEH1	ILMN_1676336	0.000427627	0.0992649	0.0277726		0.810134	-0.0109785	0.0456707
rs234043.A.G	NCEH1	ILMN_2061446	0.00176716	0.0690104	0.0218134		0.471138	-0.0260855	0.0361701
rs4955575.A.C	NCEH1	ILMN_1676336	NA	NA	NA		NA	NA	NA
rs4955575.A.C	NCEH1	ILMN_2061446	NA	NA	NA		NA	NA	NA
rs140578269.C.T	NDUFB5	ILMN_1807397	NA	NA	NA		NA	NA	NA
rs116707733.G.A	NLGN1	ILMN_1739521	NA	NA	NA		NA	NA	NA
rs149038960.G.T	NLGN1	ILMN_1739521	NA	NA	NA		NA	NA	NA
rs234043.A.G	NLGN1	ILMN_1739521	0.869809	-0.00519245	0.0316452		0.203704	-0.0686937	0.0539718
rs2203002.T.C	NMNAT3	ILMN_1665123	0.588598	0.0170932	0.0315592		0.737492	0.011651	0.0347412
rs2203002.T.C	NMNAT3	ILMN_2153485	0.210825	0.0486572	0.0387778		0.400984	0.0438139	0.0521226
rs2203002.T.C	PAQR9	ILMN_1798327	0.48032	0.00671001	0.00949178		0.65875	0.00470417	0.0106451
rs140578269.C.T	PARL	ILMN_1731354	NA	NA	NA		NA	NA	NA
rs140578269.C.T	PARL	ILMN_2257665	NA	NA	NA		NA	NA	NA
rs140578269.C.T	PARL	ILMN_2341467	NA	NA	NA		NA	NA	NA
rs2203002.T.C	PCOLCE2	ILMN_1746888	0.235218	0.179905	0.151166		0.8309	0.0378047	0.176937
rs10936602.T.C	PDCD10	ILMN_1709396	0.980842	-0.000588614	0.0244855		0.445255	0.013302	0.0174118
rs10936602.T.C	PDCD10	ILMN_1766024	0.686083	0.0133022	0.0328705		0.425957	-0.0284276	0.0356777
rs4955575.A.C	PDCD10	ILMN_1709396	NA	NA	NA		NA	NA	NA
rs4955575.A.C	PDCD10	ILMN_1766024	NA	NA	NA		NA	NA	NA
rs140578269.C.T	PEX5L	ILMN_1722037	NA	NA	NA		NA	NA	NA
rs140578269.C.T	PEX5L	ILMN_2183891	NA	NA	NA		NA	NA	NA
rs10936602.T.C	PHC3	ILMN_2179873	0.723794	0.0037527	0.0106062		0.654297	-0.00419641	0.00936545
rs234043.A.G	PHC3	ILMN_2179873	0.372118	-0.00931775	0.0104196		0.908108	-0.00111668	0.00966944
rs4955575.A.C	PHC3	ILMN_2179873	NA	NA	NA		NA	NA	NA
rs140578269.C.T	PIK3CA	ILMN_1705468	NA	NA	NA		NA	NA	NA
rs2203002.T.C	PISRT1	ILMN_3309709	0.481764	-0.00764659	0.0108524		0.617484	0.00487581	0.00975675
rs10936602.T.C	PLD1	ILMN_1719696	0.0671083	-0.0897406	0.0487833		0.317063	0.0263992	0.0263589
rs234043.A.G	PLD1	ILMN_1719696	0.606982	0.0248046	0.0481558		0.479361	-0.0192447	0.0271867
rs4955575.A.C	PLD1	ILMN_1719696	NA	NA	NA		NA	NA	NA
rs2203002.T.C	PLS1	ILMN_1759206	0.990126	0.000785534	0.063405		0.459856	-0.0504099	0.0681522
rs2203002.T.C	PLS1	ILMN_2074044	0.833024	-0.013095	0.0620437		0.681998	-0.0408176	0.0995597
rs140578269.C.T	POLR2H	ILMN_1689445	NA	NA	NA		NA	NA	NA
rs10936602.T.C	PRKCI	ILMN_1725188	0.485741	0.0127463	0.0182554		0.635558	-0.00688191	0.0145123
rs234043.A.G	PRKCI	ILMN_1725188	0.36539	0.0162984	0.017971		0.0114193	0.0378923	0.0149229
rs4955575.A.C	PRKCI	ILMN_1725188	NA	NA	NA		NA	NA	NA
rs140578269.C.T	PSMD2	ILMN_1712432	NA	NA	NA		NA	NA	NA
rs2203002.T.C	RASA2	ILMN_1703688	0.844971	0.00421716	0.0215428		0.671899	0.00867082	0.0204598
rs2203002.T.C	RBP1	ILMN_1656837	0.741412	-0.0270769	0.0819571		0.192802	-0.101797	0.0780578
rs2203002.T.C	RBP2	ILMN_2219681	0.986743	-0.000527166	0.0316911		0.239904	-0.0120781	0.0102648
rs2203002.T.C	RNF7	ILMN_1711862	0.145605	-0.0604969	0.0414323		0.31926	-0.0422991	0.0424267
rs2203002.T.C	RNF7	ILMN_1731123	0.678641	-0.00827754	0.0199535		0.876744	-0.00260701	0.0168001
rs2203002.T.C	RNF7	ILMN_2389957	0.18158	0.0143152	0.0106836		0.0145251	-0.0228034	0.00929719
rs10936602.T.C	RPL22L1	ILMN_1797764	0.833062	-0.00292839	0.0138777		0.984009	0.000257458	0.0128389
rs234043.A.G	RPL22L1	ILMN_1797764	0.885765	-0.001971	0.0137043		0.868584	-0.0021589	0.0130413
rs4955575.A.C	RPL22L1	ILMN_1797764	NA	NA	NA		NA	NA	NA
rs10936602.T.C	SAMD7	ILMN_1748150	0.732984	-0.00225348	0.00659742		0.89041	0.000697047	0.00505632
rs234043.A.G	SAMD7	ILMN_1748150	0.0990895	0.010732	0.00648086		0.520751	-0.00337954	0.00525874
rs4955575.A.C	SAMD7	ILMN_1748150	NA	NA	NA		NA	NA	NA
rs10936602.T.C	SEC62	ILMN_1762003	0.872637	-0.00271458	0.0169146		0.288467	-0.0207769	0.0195523
rs234043.A.G	SEC62	ILMN_1762003	0.123903	0.0256563	0.0166144		0.787555	0.0054445	0.0201921
rs4955575.A.C	SEC62	ILMN_1762003	NA	NA	NA		NA	NA	NA
rs10936602.T.C	SERPINI1	ILMN_1814333	0.0877341	-0.0933063	0.0544153		0.227126	0.0549434	0.045434
rs10936602.T.C	SERPINI1	ILMN_2207988	0.129023	-0.0494204	0.0324411		0.0243261	0.0606132	0.0268333
rs4955575.A.C	SERPINI1	ILMN_1814333	NA	NA	NA		NA	NA	NA
rs4955575.A.C	SERPINI1	ILMN_2207988	NA	NA	NA		NA	NA	NA
rs10936602.T.C	SKIL	ILMN_1736834	0.870011	0.001373	0.00838091		0.612441	0.00364526	0.00719106
rs10936602.T.C	SKIL	ILMN_2098119	0.0769489	0.011365	0.00639716		0.0705263	0.00894682	0.00493636
rs234043.A.G	SKIL	ILMN_1736834	0.452276	0.00623145	0.00827658		0.942991	0.000532538	0.00744305
rs234043.A.G	SKIL	ILMN_2098119	0.227038	-0.00768616	0.00634565		0.991548	5.43176886605931e-05	0.00512523
rs4955575.A.C	SKIL	ILMN_1736834	NA	NA	NA		NA	NA	NA
rs4955575.A.C	SKIL	ILMN_2098119	NA	NA	NA		NA	NA	NA
rs2203002.T.C	SLC25A36	ILMN_1766528	0.80138	-0.0180328	0.0716012		0.119169	-0.0788687	0.0505247
rs10936602.T.C	SLC2A2	ILMN_1755720	0.123401	-0.140889	0.0911153		0.0937632	0.111387	0.0663367
rs234043.A.G	SLC2A2	ILMN_1755720	0.163607	0.125042	0.0894763		0.0969632	-0.112177	0.0674567
rs4955575.A.C	SLC2A2	ILMN_1755720	NA	NA	NA		NA	NA	NA
rs10936602.T.C	SLC7A14	ILMN_1676602	0.322953	0.00552885	0.00558178		0.480555	0.00455801	0.00645661
rs234043.A.G	SLC7A14	ILMN_1676602	0.498966	-0.00373699	0.00551841		0.514232	-0.0043736	0.00670039
rs4955575.A.C	SLC7A14	ILMN_1676602	NA	NA	NA		NA	NA	NA
rs2203002.T.C	SLC9A9	ILMN_1758315	0.430261	0.0372777	0.0471794		0.950546	0.00515621	0.0830938
rs140578269.C.T	SNORD66	ILMN_3247671	NA	NA	NA		NA	NA	NA
rs140578269.C.T	SOX2	ILMN_1770635	NA	NA	NA		NA	NA	NA
rs140578269.C.T	SOX2	ILMN_2177156	NA	NA	NA		NA	NA	NA
rs140578269.C.T	SOX2OT	ILMN_3242257	NA	NA	NA		NA	NA	NA
rs234043.A.G	SPATA16	ILMN_1753131	0.372296	0.00553753	0.00619466		0.820435	-0.00112794	0.00496657
rs2203002.T.C	SPSB4	ILMN_1736682	0.385435	0.0119442	0.0137357		0.118628	-0.0189886	0.0121465
rs2203002.T.C	SR140	ILMN_2286334	0.0567365	-0.0792094	0.041365		0.661714	0.0182806	0.0417543
rs116707733.G.A	TBL1XR1	ILMN_1798657	NA	NA	NA		NA	NA	NA
rs149038960.G.T	TBL1XR1	ILMN_1798657	NA	NA	NA		NA	NA	NA
rs10936602.T.C	TERC	ILMN_1766573	0.743614	-0.00265044	0.0080939		0.825518	-0.00157787	0.0071536
rs234043.A.G	TERC	ILMN_1766573	0.800889	0.00201784	0.00799186		0.879605	-0.00111551	0.00736072
rs4955575.A.C	TERC	ILMN_1766573	NA	NA	NA		NA	NA	NA
rs2203002.T.C	TFDP2	ILMN_1793671	0.187864	0.0433738	0.0328386		0.80765	0.0071839	0.0294917
rs140578269.C.T	THPO	ILMN_1737943	NA	NA	NA		NA	NA	NA
rs10936602.T.C	TMEM212	ILMN_1670317	0.309816	-0.00570428	0.00560432		0.0541743	0.00939301	0.00486675
rs234043.A.G	TMEM212	ILMN_1670317	0.269946	0.00609612	0.00551266		0.270407	-0.0055476	0.00502785
rs4955575.A.C	TMEM212	ILMN_1670317	NA	NA	NA		NA	NA	NA
rs10936602.T.C	TNFSF10	ILMN_1801307	0.178831	-0.0758704	0.0562652		0.763381	0.0186566	0.0619386
rs234043.A.G	TNFSF10	ILMN_1801307	0.0618896	0.10376	0.0553035		0.0156047	0.154067	0.0634927
rs4955575.A.C	TNFSF10	ILMN_1801307	NA	NA	NA		NA	NA	NA
rs10936602.T.C	TNIK	ILMN_1687442	0.473136	-0.00930088	0.0129438		0.749932	0.00340159	0.0106664
rs234043.A.G	TNIK	ILMN_1687442	0.373654	0.0113859	0.0127734		0.865204	0.00186864	0.0110022
rs4955575.A.C	TNIK	ILMN_1687442	NA	NA	NA		NA	NA	NA
rs2203002.T.C	TRIM42	ILMN_1718142	0.427952	0.00839058	0.0105662		0.898465	0.00120374	0.00942878
rs2203002.T.C	TRPC1	ILMN_1674380	0.714359	0.0164476	0.044883		0.897101	0.00677111	0.0523306
rs140578269.C.T	TTC14	ILMN_1696757	NA	NA	NA		NA	NA	NA
rs140578269.C.T	TTC14	ILMN_2390472	NA	NA	NA		NA	NA	NA
rs140578269.C.T	USP13	ILMN_3251526	NA	NA	NA		NA	NA	NA
rs10936602.T.C	WDR49	ILMN_1757180	0.631645	0.00359093	0.00748036		0.897075	0.000742093	0.00573381
rs10936602.T.C	WDR49	ILMN_2198867	0.0126575	-0.0171875	0.00684001		0.321209	0.00535965	0.00539758
rs4955575.A.C	WDR49	ILMN_1757180	NA	NA	NA		NA	NA	NA
rs4955575.A.C	WDR49	ILMN_2198867	NA	NA	NA		NA	NA	NA
rs2203002.T.C	XRN1	ILMN_1809086	0.477856	0.0318246	0.0447661		0.279424	0.0541692	0.0500264
rs2203002.T.C	XRN1	ILMN_2384216	0.0497325	-0.0329886	0.0167237		0.0607458	0.0231492	0.0123156
rs140578269.C.T	YEATS2	ILMN_1676899	NA	NA	NA		NA	NA	NA
rs2203002.T.C	ZBTB38	ILMN_2248863	0.0369255	-0.063545	0.0302784		0.134751	-0.044431	0.0296583
rs116707733.G.A	ZMAT3	ILMN_1654262	NA	NA	NA		NA	NA	NA
rs116707733.G.A	ZMAT3	ILMN_2361104	NA	NA	NA		NA	NA	NA
rs140578269.C.T	ZMAT3	ILMN_1654262	NA	NA	NA		NA	NA	NA
rs140578269.C.T	ZMAT3	ILMN_2361104	NA	NA	NA		NA	NA	NA

## Sheet: 8p21 (KIRC)
		Normal				Tumor
SNP	Gene	p_value	beta	Std_error		p_value	beta	Std_error
rs2241260.A.G	ADAM28	0.45	-5.00146	6.61022		0.034	23.4009	10.9765
rs2241261.C.T	ADAM28	0.16	-4.39542	3.12076		0.075	-18.3513	10.2842
rs2889.A.G	ADAM28	0.35	12.6655	13.4986		0.041	22.4827	10.938
rs2241260.A.G	ADAM7	0.34	0.732096	0.763129		0.17	0.0180437	0.0131856
rs2241261.C.T	ADAM7	0.046	-0.206497	0.101318		0.13	-0.0185102	0.0122936
rs2889.A.G	ADAM7	0.29	73.9511	69.3689		0.21	0.0164651	0.0131196
rs2241260.A.G	ADAMDEC1	0.48	3.27035	4.63092		0.08	11.9336	6.80693
rs2241261.C.T	ADAMDEC1	0.86	-0.0706405	0.407308		0.087	-10.949	6.38345
rs2889.A.G	ADAMDEC1	0.54	-4.82255	7.77654		0.1	11.2343	6.80411
rs2241260.A.G	ATP6V1B2	0.73	107.176	312.666		0.7	28.5662	74.4463
rs2241261.C.T	ATP6V1B2	0.65	-138.005	305.537		0.52	-44.3528	68.9245
rs2889.A.G	ATP6V1B2	0.62	152.376	309.335		0.64	34.1568	74.0136
rs2241260.A.G	BIN3	0.81	1.46414	5.94795		0.85	-1.4131	7.66125
rs2241261.C.T	BIN3	0.91	0.730763	6.10802		0.92	-0.737418	7.17216
rs2889.A.G	BIN3	0.83	1.61219	7.67888		0.78	-2.16998	7.61694
rs2241260.A.G	BMP1	0.97	0.597516	16.035		0.36	40.7823	44.128
rs2241261.C.T	BMP1	0.25	-17.5655	15.2688		0.87	-6.90258	41.2429
rs2889.A.G	BMP1	0.54	-0.26209	0.421525		0.34	42.0383	43.9346
rs2241260.A.G	C8orf58	0.014	14.4483	5.72862		0.78	-2.28821	8.1772
rs2241261.C.T	C8orf58	0.0096	-15.6247	5.83571		0.65	3.48633	7.62976
rs2889.A.G	C8orf58	0.025	13.7405	5.95743		0.71	-3.07314	8.12822
rs2241260.A.G	CDCA2	0.5	-10.471	15.5657		0.065	39.3824	21.2817
rs2241261.C.T	CDCA2	0.72	0.227077	0.63898		0.017	-48.0601	20.0795
rs2889.A.G	CDCA2	0.58	4.24145	7.69524		0.075	37.8272	21.1801
rs2241260.A.G	CHMP7	0.38	14.0105	15.7912		0.16	20.303	14.5786
rs2241261.C.T	CHMP7	0.37	-14.141	15.6242		0.53	-8.5679	13.6506
rs2889.A.G	CHMP7	0.41	13.0886	15.8665		0.19	19.193	14.5034
rs2241260.A.G	DOCK5	0.31	20.2151	19.5384		1	-0.0643848	14.2318
rs2241261.C.T	DOCK5	0.19	-3.90246	2.91078		0.75	4.23475	13.3812
rs2889.A.G	DOCK5	0.15	27.9471	19.3065		0.8	-3.67566	14.1585
rs2241260.A.G	DOK2	0.22	1.93636	1.55264		0.96	0.478406	8.49308
rs2241261.C.T	DOK2	0.74	3.92204	11.5551		0.41	-6.53038	7.88474
rs2889.A.G	DOK2	0.43	-4.96295	6.2957		0.89	1.20843	8.48495
rs2241260.A.G	EBF2	0.39	43.131	49.6645		0.059	8.09957	4.28244
rs2241260.A.G	EBF2	0.39	0.807416	0.929659		0.059	8.09957	4.28244
rs2241261.C.T	EBF2	0.42	-0.743529	0.908985		0.3	-4.14568	4.0264
rs2241261.C.T	EBF2	0.42	-0.743529	0.908985		0.3	-4.14568	4.0264
rs2889.A.G	EBF2	0.24	1.08647	0.915678		0.063	7.94519	4.25962
rs2889.A.G	EBF2	0.24	1.08647	0.915678		0.063	7.94519	4.25962
rs2241260.A.G	EGR3	0.19	70.5933	53.6418		0.89	-1.79804	12.8982
rs2241261.C.T	EGR3	0.11	45.0075	27.6658		0.39	10.2937	11.9729
rs2889.A.G	EGR3	0.078	95.5288	53.245		0.85	2.37353	12.8471
rs2241260.A.G	ENTPD4	0.74	2.01527	6.11803		0.053	12.6151	6.49985
rs2241261.C.T	ENTPD4	0.71	6.23811	16.8201		0.16	-8.52132	6.10724
rs2889.A.G	ENTPD4	0.77	-0.0505794	0.174764		0.061	12.1758	6.47092
rs2241260.A.G	FAM160B2	0.98	-0.0193963	0.64604		0.56	10.6773	18.1059
rs2241261.C.T	FAM160B2	0.52	10.8359	16.6994		0.48	-11.9102	16.9014
rs2889.A.G	FAM160B2	0.96	-0.909977	16.9973		0.75	5.63219	18.0212
rs2241260.A.G	FGF17	0.77	-5.09858	17.0686		0.77	0.0515868	0.178797
rs2241261.C.T	FGF17	0.57	1.74975	3.07897		0.76	0.0517849	0.166409
rs2889.A.G	FGF17	0.43	-0.136237	0.172943		0.91	0.0210307	0.177772
rs2241260.A.G	FLJ14107	0.45	0.06877	0.0905785		0.14	0.118255	0.0805077
rs2241261.C.T	FLJ14107	0.89	-0.0122322	0.0890936		0.99	0.0010702	0.074644
rs2889.A.G	FLJ14107	0.52	0.0588791	0.0902755		0.2	0.101789	0.0801358
rs2241260.A.G	GFRA2	0.8	0.793247	3.19143		0.071	4.85312	2.68403
rs2241261.C.T	GFRA2	0.38	-2.75044	3.09722		0.0025	-7.5698	2.4878
rs2889.A.G	GFRA2	0.55	1.88683	3.17481		0.051	5.23694	2.66885
rs2241260.A.G	GNRH1	0.98	0.366177	16.9685		0.4	2.25865	2.68719
rs2241261.C.T	GNRH1	0.72	0.164527	0.46298		0.42	-2.00783	2.51348
rs2889.A.G	GNRH1	0.87	1.49421	9.29259		0.49	1.83809	2.6765
rs2241260.A.G	HR	0.57	0.0954803	0.166947		0.28	-2.07436	1.90779
rs2241261.C.T	HR	0.19	-25.5278	19.2295		0.89	0.245367	1.78306
rs2889.A.G	HR	0.4	2.5946	3.04926		0.3	-1.96091	1.89659
rs2241260.A.G	KCTD9	0.92	3.31156	31.719		0.88	3.28156	21.9288
rs2241261.C.T	KCTD9	0.85	5.69919	30.9811		0.48	-14.4715	20.5631
rs2889.A.G	KCTD9	0.96	-1.50533	31.4344		0.9	-2.68912	21.8086
rs2241260.A.G	LGI3	0.34	0.100782	0.103947		0.63	0.0640776	0.131199
rs2241261.C.T	LGI3	0.19	-1.00173	0.750562		0.78	-0.0335527	0.122557
rs2889.A.G	LGI3	0.32	-69.2962	68.4098		0.77	0.0385349	0.130478
rs2241260.A.G	LOXL2	0.17	-0.104146	0.0756188		0.014	253.559	102.827
rs2241261.C.T	LOXL2	0.18	18.3079	13.4636		0.034	-206.352	96.7483
rs2889.A.G	LOXL2	0.11	-83.3845	51.7725		0.011	260.832	102.267
rs2241260.A.G	LZTS1	0.41	11.2459	13.5976		0.06	82.2768	43.5968
rs2241261.C.T	LZTS1	0.15	-18.9481	13.1388		0.19	-53.556	40.5049
rs2889.A.G	LZTS1	0.18	93.3851	68.8385		0.056	82.9365	43.3449
rs2241260.A.G	NEFL	0.16	-18.7459	13.1618		0.33	66.2097	67.8238
rs2241261.C.T	NEFL	0.06	28.4533	14.8589		0.14	-92.7555	62.7771
rs2889.A.G	NEFL	0.14	-102.956	68.0356		0.29	71.6256	67.9044
rs2241260.A.G	NEFM	0.41	-9.61893	11.5949		0.33	1.66345	1.71556
rs2241261.C.T	NEFM	0.74	-5.78502	17.2352		0.19	-2.06205	1.58741
rs2889.A.G	NEFM	0.48	-0.305785	0.42738		0.32	1.6989	1.70501
rs2241260.A.G	NKX2.6	NaN	0	0		NaN	0	0
rs2241261.C.T	NKX2.6	NaN	0	0		NaN	0	0
rs2889.A.G	NKX2.6	NaN	0	0		NaN	0	0
rs2241260.A.G	NKX3.1	0.046	6.12312	3.00456		0.045	3.00752	1.49444
rs2241261.C.T	NKX3.1	0.16	-95.633	67.8215		0.34	-1.35715	1.41207
rs2889.A.G	NKX3.1	0.075	5.71066	3.14615		0.075	2.65304	1.48757
rs2241260.A.G	NPM2	0.055	-6.68884	3.41572		0.7	0.488978	1.25889
rs2241261.C.T	NPM2	0.013	8.45993	3.31486		0.44	-0.933142	1.20674
rs2889.A.G	NPM2	0.048	-6.95068	3.44923		0.69	0.497237	1.26707
rs2241260.A.G	NUDT18	0.54	9.80149	15.8219		0.27	-6.40592	5.79787
rs2241261.C.T	NUDT18	0.023	17.0397	7.30911		0.39	4.6391	5.35821
rs2889.A.G	NUDT18	0.3	-7.99279	7.65781		0.28	-6.20421	5.77579
rs2241260.A.G	PDLIM2	0.29	0.109372	0.102917		0.71	-7.8783	20.8816
rs2241261.C.T	PDLIM2	0.32	0.763528	0.760368		0.6	10.1932	19.4969
rs2889.A.G	PDLIM2	0.18	-38.4085	27.9522		0.83	-4.47743	20.7686
rs2241260.A.G	PEBP4	0.22	-7.84598	6.30807		0.28	-0.149032	0.138826
rs2241261.C.T	PEBP4	0.071	-2.77107	1.50769		0.51	-0.0841948	0.128458
rs2889.A.G	PEBP4	0.1	2.55198	1.53409		0.44	-0.107181	0.138204
rs2241260.A.G	PHYHIP	0.23	15.0329	12.3226		0.12	1.23498	0.801456
rs2241261.C.T	PHYHIP	0.1	-19.9737	12.0195		0.34	-0.719401	0.748002
rs2889.A.G	PHYHIP	0.085	21.2332	12.1451		0.099	1.31587	0.796115
rs2241260.A.G	PIWIL2	0.99	-0.00578914	0.885762		0.008	0.831441	0.311922
rs2241261.C.T	PIWIL2	0.9	0.108183	0.85013		0.069	-0.536568	0.294631
rs2889.A.G	PIWIL2	0.91	0.103994	0.880279		0.014	0.764066	0.310669
rs2241260.A.G	POLR3D	0.95	0.523851	8.10256		0.67	2.76457	6.45186
rs2241261.C.T	POLR3D	0.55	-4.91689	8.09359		0.82	-1.41674	6.07605
rs2889.A.G	POLR3D	0.53	5.04387	8.08015		0.75	2.04168	6.41979
rs2241260.A.G	PPP3CC	0.43	-5.93093	7.38644		0.92	0.79311	7.44689
rs2241261.C.T	PPP3CC	0.82	1.62173	7.24561		0.21	-8.61478	6.90108
rs2889.A.G	PPP3CC	0.45	10.3888	13.6318		0.94	-0.580985	7.40435
rs2241260.A.G	R3HCC1	0.5	-0.317374	0.470015		0.63	7.45809	15.6168
rs2241261.C.T	R3HCC1	0.06	124.265	64.833		0.88	-2.25942	14.6157
rs2889.A.G	R3HCC1	0.2	-19.8377	15.3396		0.63	7.40336	15.5277
rs2241260.A.G	REEP4	0.33	126.7	130.277		0.59	4.65935	8.63643
rs2241261.C.T	REEP4	0.45	-5.521	7.31868		0.66	-3.47031	8.00364
rs2889.A.G	REEP4	0.47	4.83105	6.65152		0.68	3.51538	8.58905
rs2241260.A.G	RHOBTB2	0.12	67.6403	43.4566		0.44	-9.5388	12.4258
rs2241261.C.T	RHOBTB2	0.083	-75.3891	42.7684		0.99	0.178822	11.5467
rs2889.A.G	RHOBTB2	0.061	82.3408	43.1361		0.43	-9.66532	12.3522
rs2241260.A.G	SFTPC	NaN	0	0		NaN	0	0
rs2241261.C.T	SFTPC	NaN	0	0		NaN	0	0
rs2889.A.G	SFTPC	NaN	0	0		NaN	0	0
rs2241260.A.G	SLC18A1	0.32	-0.075998	0.0764841		0.065	0.117669	0.063631
rs2241261.C.T	SLC18A1	0.84	-0.014784	0.0736347		0.12	-0.0940625	0.0595603
rs2889.A.G	SLC18A1	0.17	38.8397	28.1425		0.036	0.133093	0.0632943
rs2241260.A.G	SLC25A37	0.94	0.737226	9.20234		0.51	17.9108	27.0124
rs2241261.C.T	SLC25A37	0.94	0.656195	8.86026		0.8	-6.46362	25.1764
rs2889.A.G	SLC25A37	0.87	0.105746	0.647318		0.68	11.0108	26.9003
rs2241260.A.G	SLC39A14	0.41	109.509	131.75		0.11	526.103	329.416
rs2241261.C.T	SLC39A14	0.64	-60.7978	130.188		0.19	-403.481	308.149
rs2889.A.G	SLC39A14	0.33	6.578	6.65654		0.12	520.061	329.643
rs2241260.A.G	SORBS3	0.39	0.807416	0.929659		0.23	88.7693	73.7474
rs2241261.C.T	SORBS3	0.93	-4.58807	50.5104		0.27	-75.6771	68.8327
rs2889.A.G	SORBS3	0.6	26.1036	50.131		0.23	89.0242	73.3287
rs2241260.A.G	STC1	0.097	408.57	242.305		0.61	105.611	204.565
rs2241261.C.T	STC1	0.13	-380.792	246.846		0.31	-191.66	189.912
rs2889.A.G	STC1	0.089	415.305	240.079		0.76	62.7368	203.412
rs2241260.A.G	TNFRSF10A	0.36	-4.29167	4.68254		0.54	-2.92589	4.82952
rs2241261.C.T	TNFRSF10A	0.48	-8.29491	11.6759		0.58	2.52318	4.52557
rs2889.A.G	TNFRSF10A	0.68	-1.95268	4.71		0.46	-3.60713	4.82457
rs2241260.A.G	TNFRSF10B	0.0065	78.4483	27.7602		0.04	117.204	56.7288
rs2241261.C.T	TNFRSF10B	0.026	-67.6403	29.7012		0.084	-92.0682	53.1722
rs2889.A.G	TNFRSF10B	0.0022	90.8107	28.2702		0.077	100.209	56.5268
rs2241260.A.G	TNFRSF10C	0.58	-0.265483	0.476896		0.44	3.93862	5.13648
rs2241261.C.T	TNFRSF10C	0.93	-0.717708	7.77135		0.58	2.70878	4.86283
rs2889.A.G	TNFRSF10C	0.83	1.2545	5.97008		0.43	3.99867	5.11607
rs2241260.A.G	TNFRSF10D	0.11	29.0098	18.0833		0.14	30.8752	21.0218
rs2241261.C.T	TNFRSF10D	0.51	-12.3748	18.4664		0.13	-29.908	19.5716
rs2889.A.G	TNFRSF10D	0.11	30.0901	18.3572		0.14	30.8987	20.9247
rs2241260.A.G	XPO7	0.31	-68.2195	66.6621		0.92	2.57229	26.8126
rs2241261.C.T	XPO7	0.31	69.9376	68.421		0.54	-15.192	24.9181
rs2889.A.G	XPO7	0.26	76.8325	67.8414		0.98	0.796391	26.6962

## Sheet: 8p21 (IARC)
			Normal				Tumor
SNP	Gene	Probe	p_value	beta	Std_error		p_value	beta	Std_error
rs2241260.A.G	ADAM28	ILMN_1664236	0.13707	-0.00979187	0.00655837		0.429484	-0.0042984	0.00543565
rs2241260.A.G	ADAM28	ILMN_1664631	0.780105	-0.00348482	0.0124647		0.264507	0.0136011	0.0121745
rs2241260.A.G	ADAM28	ILMN_1802100	0.697436	0.00338889	0.00870358		0.377065	0.00766083	0.00866434
rs2241261.C.T	ADAM28	ILMN_1664236	0.964765	-0.000252366	0.00570668		0.0155734	-0.0119214	0.00491145
rs2241261.C.T	ADAM28	ILMN_1664631	0.964527	-0.000466879	0.0104864		0.907131	0.0012636	0.0108261
rs2241261.C.T	ADAM28	ILMN_1802100	0.99433	5.23506699971475e-05	0.00735818		0.744764	0.00271815	0.00834466
rs2889.A.G	ADAM28	ILMN_1664236	0.154657	-0.00847932	0.00593802		0.496204	-0.00355978	0.00522742
rs2889.A.G	ADAM28	ILMN_1664631	0.605439	-0.00568383	0.0109873		0.565111	0.00657528	0.0114222
rs2889.A.G	ADAM28	ILMN_1802100	0.936208	0.000618375	0.00771774		0.686664	0.00356455	0.00883132
rs2241260.A.G	ADAM7	ILMN_1750294	0.743333	-0.00426364	0.0130023		0.271157	-0.0139662	0.0126765
rs2241261.C.T	ADAM7	ILMN_1750294	0.618068	0.00558865	0.0111938		0.388161	-0.0102253	0.0118386
rs2889.A.G	ADAM7	ILMN_1750294	0.814088	-0.00275959	0.0117217		0.0768085	-0.0220348	0.0124262
rs2241260.A.G	ADAMDEC1	ILMN_1716909	0.143538	-0.0276182	0.0188039		0.462192	-0.0255019	0.0346558
rs2241260.A.G	ADAMDEC1	ILMN_2103107	0.200156	-0.0432434	0.0336386		0.523795	-0.0386605	0.0605965
rs2241261.C.T	ADAMDEC1	ILMN_1716909	0.670068	-0.00648138	0.0151931		0.770251	-0.00978234	0.0334772
rs2241261.C.T	ADAMDEC1	ILMN_2103107	0.465979	-0.0201419	0.0275824		0.510519	-0.0378282	0.0574451
rs2889.A.G	ADAMDEC1	ILMN_1716909	0.0931416	-0.026565	0.0157557		0.550635	-0.0210613	0.0352654
rs2889.A.G	ADAMDEC1	ILMN_2103107	0.150444	-0.041497	0.0287619		0.395249	-0.0512655	0.0602496
rs2241260.A.G	ATP6V1B2	ILMN_1787705	0.992008	-0.000420118	0.0418858		0.913398	0.00326631	0.0300175
rs2241261.C.T	ATP6V1B2	ILMN_1787705	0.374308	-0.0328649	0.0369204		0.757551	0.00834336	0.0270124
rs2889.A.G	ATP6V1B2	ILMN_1787705	0.797492	-0.00984964	0.0383416		0.984255	-0.000564515	0.0285907
rs2241260.A.G	BIN3	ILMN_1708485	0.365847	0.0150399	0.0165926		0.405265	0.0122754	0.0147358
rs2241261.C.T	BIN3	ILMN_1708485	0.68253	0.00598217	0.0146074		0.810411	0.00316554	0.0131883
rs2889.A.G	BIN3	ILMN_1708485	0.407632	0.0127548	0.0153748		0.832101	0.00296191	0.0139633
rs2241260.A.G	BMP1	ILMN_1758542	0.862025	0.00155585	0.00894014		0.262111	-0.0103189	0.00919026
rs2241260.A.G	BMP1	ILMN_1789994	0.24954	0.00774312	0.0067042		0.134052	-0.00772209	0.00514469
rs2241260.A.G	BMP1	ILMN_1798803	0.855464	-0.00177653	0.0097399		0.0220647	-0.0133137	0.00579584
rs2241260.A.G	BMP1	ILMN_1800412	0.974333	-0.000829121	0.0257359		0.643348	-0.0153528	0.0331357
rs2241260.A.G	BMP1	ILMN_1800776	0.706067	0.00267911	0.00709312		0.632212	0.00252218	0.00526619
rs2241260.A.G	BMP1	ILMN_2295290	0.151477	-0.00791686	0.00549756		0.828298	-0.00095036	0.00437934
rs2241261.C.T	BMP1	ILMN_1758542	0.160024	-0.0107243	0.00760843		0.407926	-0.00663886	0.0080154
rs2241261.C.T	BMP1	ILMN_1789994	0.0405752	0.0122091	0.00592844		0.873147	-0.000737973	0.00461967
rs2241261.C.T	BMP1	ILMN_1798803	0.725625	-0.00291956	0.00830889		0.0360998	-0.0113699	0.00541015
rs2241261.C.T	BMP1	ILMN_1800412	0.376103	0.0184868	0.0208464		0.47172	-0.0214531	0.029786
rs2241261.C.T	BMP1	ILMN_1800776	0.982704	-0.000132902	0.0061238		0.204555	0.00613395	0.00482846
rs2241261.C.T	BMP1	ILMN_2295290	0.964961	-0.000208305	0.00473667		0.355077	-0.00373942	0.00403971
rs2889.A.G	BMP1	ILMN_1758542	0.745434	0.00260101	0.00800173		0.208605	-0.0106447	0.00845442
rs2889.A.G	BMP1	ILMN_1789994	0.200403	0.00806371	0.00627972		0.452085	-0.00374864	0.00498128
rs2889.A.G	BMP1	ILMN_1798803	0.472163	-0.00624813	0.00867614		0.0325076	-0.0122312	0.00570428
rs2889.A.G	BMP1	ILMN_1800412	0.910551	0.00246951	0.0219576		0.182281	-0.0418235	0.031313
rs2889.A.G	BMP1	ILMN_1800776	0.893849	0.000847566	0.00634483		0.932019	0.000435131	0.00509826
rs2889.A.G	BMP1	ILMN_2295290	0.309763	-0.00503589	0.004947		0.643491	-0.00197041	0.00425473
rs2241260.A.G	C8orf58	ILMN_1764320	0.743173	-0.00327979	0.00999548		0.372102	0.0107325	0.0120127
rs2241261.C.T	C8orf58	ILMN_1764320	0.698769	-0.00333992	0.00861994		0.356098	0.00982432	0.0106358
rs2889.A.G	C8orf58	ILMN_1764320	0.804923	0.00223733	0.00904828		0.753802	0.00359503	0.0114562
rs2241260.A.G	CDCA2	ILMN_1660654	0.109758	-0.024871	0.0154793		0.234767	0.0605917	0.0509284
rs2241261.C.T	CDCA2	ILMN_1660654	0.232733	-0.0182652	0.0152657		0.76776	0.0138387	0.0468363
rs2889.A.G	CDCA2	ILMN_1660654	0.0716134	-0.0288004	0.0159125		0.879046	0.00755822	0.0496409
rs2241260.A.G	CHMP7	ILMN_1795933	0.210179	-0.0181601	0.0144439		0.0742264	-0.0241	0.0134688
rs2241261.C.T	CHMP7	ILMN_1795933	0.817923	-0.00289223	0.0125488		0.272875	-0.0135061	0.012304
rs2889.A.G	CHMP7	ILMN_1795933	0.214354	-0.0162367	0.0130402		0.318274	-0.0129619	0.0129745
rs2241260.A.G	DOCK5	ILMN_1752455	0.392571	-0.00674238	0.00786838		0.671986	0.00449402	0.0106067
rs2241261.C.T	DOCK5	ILMN_1752455	0.855828	-0.00120603	0.00663055		0.563363	0.00569075	0.00984138
rs2889.A.G	DOCK5	ILMN_1752455	0.710343	-0.002552	0.00686288		0.85198	0.00196771	0.0105399
rs2241260.A.G	DOK2	ILMN_1791211	0.84798	0.00304514	0.0158638		0.0703689	-0.0371581	0.0204865
rs2241260.A.G	DOK2	ILMN_1805903	0.951065	0.000405029	0.00659117		0.951421	-0.00036742	0.00602765
rs2241261.C.T	DOK2	ILMN_1791211	0.449954	0.00969373	0.0128092		0.920449	0.00188769	0.0188921
rs2241261.C.T	DOK2	ILMN_1805903	0.285099	0.0060232	0.00562171		0.940289	0.000408646	0.00545265
rs2889.A.G	DOK2	ILMN_1791211	0.845161	0.00262461	0.0134239		0.0646752	-0.0366774	0.0198078
rs2889.A.G	DOK2	ILMN_1805903	0.794444	-0.0015358	0.00588776		0.782338	-0.00159647	0.00577543
rs2241260.A.G	EBF2	ILMN_2110919	0.12574	-0.012398	0.00806208		0.70139	0.00557391	0.0145272
rs2241261.C.T	EBF2	ILMN_2110919	0.631993	-0.00329204	0.00686469		0.379918	0.0114258	0.013001
rs2889.A.G	EBF2	ILMN_2110919	0.0570936	-0.0136024	0.00711351		0.113354	0.0218583	0.0137808
rs2241260.A.G	EGR3	ILMN_1722781	0.053731	-0.0511892	0.0263736		0.647953	-0.00864093	0.0189117
rs2241260.A.G	EGR3	ILMN_1724280	0.141452	-0.0125382	0.00849195		0.0919933	0.00973266	0.00576399
rs2241261.C.T	EGR3	ILMN_1722781	0.857274	-0.00449133	0.0249454		0.496555	-0.0113875	0.0167358
rs2241261.C.T	EGR3	ILMN_1724280	0.203538	-0.0090815	0.00712192		0.871131	0.000851132	0.00524396
rs2889.A.G	EGR3	ILMN_1722781	0.443554	-0.021042	0.0274151		0.423867	-0.0142087	0.017752
rs2889.A.G	EGR3	ILMN_1724280	0.356766	-0.00689699	0.00746912		0.818565	0.00126729	0.00552164
rs2241260.A.G	ENTPD4	ILMN_1806304	0.727315	0.00636871	0.0182375		0.719541	-0.00513568	0.0142938
rs2241261.C.T	ENTPD4	ILMN_1806304	0.361335	0.0143703	0.0157114		0.595317	-0.00692438	0.0130281
rs2889.A.G	ENTPD4	ILMN_1806304	0.323325	0.0164482	0.0166181		0.7226	-0.00488403	0.0137505
rs2241260.A.G	EPB49	ILMN_1671686	0.336946	-0.0198835	0.0206554		0.361167	0.0241528	0.0264236
rs2241261.C.T	EPB49	ILMN_1671686	0.82581	0.00404402	0.0183545		0.602455	0.013053	0.0250436
rs2889.A.G	EPB49	ILMN_1671686	0.957432	-0.0010255	0.0191916		0.132739	0.0397855	0.0264199
rs2241260.A.G	FAM160B2	ILMN_1802971	0.758831	0.00501478	0.0163107		0.418207	-0.014886	0.0183716
rs2241260.A.G	FAM160B2	ILMN_3245907	0.344013	0.0158442	0.0167026		0.311145	-0.0183942	0.0181411
rs2241261.C.T	FAM160B2	ILMN_1802971	0.880484	-0.00218283	0.0145017		0.507456	-0.0110136	0.0166045
rs2241261.C.T	FAM160B2	ILMN_3245907	0.528064	0.00929332	0.0147065		0.332736	-0.0163183	0.0168303
rs2889.A.G	FAM160B2	ILMN_1802971	0.705573	0.0058837	0.0155539		0.449492	-0.0133719	0.0176674
rs2889.A.G	FAM160B2	ILMN_3245907	0.325214	0.0154805	0.0157018		0.343512	-0.0170246	0.0179553
rs2241260.A.G	FGF17	ILMN_1781390	0.523182	-0.00482297	0.00754037		0.30239	0.00568464	0.00550576
rs2241261.C.T	FGF17	ILMN_1781390	0.910696	-0.000712923	0.00634927		0.715868	-0.00180709	0.00496185
rs2889.A.G	FGF17	ILMN_1781390	0.917679	-0.000685247	0.00662254		0.380424	0.00462748	0.00527103
rs2241260.A.G	FLJ14107	ILMN_1811608	0.383094	-0.00746433	0.00853833		0.663309	-0.00321484	0.0073797
rs2241260.A.G	FLJ14107	ILMN_3307196	0.788605	0.0026547	0.00988729		0.761434	-0.00211692	0.0069686
rs2241261.C.T	FLJ14107	ILMN_1811608	0.352352	-0.00680067	0.00729749		0.451416	0.00500657	0.00664301
rs2241261.C.T	FLJ14107	ILMN_3307196	0.134884	-0.0128537	0.00856704		0.709305	-0.00234645	0.00629064
rs2889.A.G	FLJ14107	ILMN_1811608	0.383177	-0.00678435	0.00776482		0.596726	-0.00368636	0.00696249
rs2889.A.G	FLJ14107	ILMN_3307196	0.655655	-0.00399992	0.00895836		0.732125	-0.00228419	0.00666925
rs2241260.A.G	GFRA2	ILMN_1656300	0.0320898	-0.0504165	0.0233517		0.077048	-0.060553	0.0341705
rs2241261.C.T	GFRA2	ILMN_1656300	0.130082	-0.0302362	0.0199028		0.0277865	-0.0668638	0.0302979
rs2889.A.G	GFRA2	ILMN_1656300	0.00308324	-0.061331	0.0205051		0.0643137	-0.0593181	0.0319915
rs2241260.A.G	GNRH1	ILMN_1745991	0.372025	0.0156671	0.0175095		0.611342	0.00927895	0.0182474
rs2241261.C.T	GNRH1	ILMN_1745991	0.750965	-0.00474392	0.0149299		0.628612	0.00792308	0.0163705
rs2889.A.G	GNRH1	ILMN_1745991	0.593156	0.00837157	0.0156473		0.49088	-0.0119292	0.017303
rs2241260.A.G	HR	ILMN_1657505	0.81951	-0.00135033	0.00590982		0.877534	0.0007196	0.00466721
rs2241260.A.G	HR	ILMN_1780625	0.631344	-0.00361056	0.00751252		0.990152	6.66889968180564e-05	0.00539992
rs2241261.C.T	HR	ILMN_1657505	0.424393	-0.00408524	0.00510501		0.287476	-0.00467905	0.00439415
rs2241261.C.T	HR	ILMN_1780625	0.83185	-0.00137868	0.00648579		0.597103	-0.00258561	0.0048885
rs2889.A.G	HR	ILMN_1657505	0.17425	-0.00728302	0.00534381		0.58009	-0.00254277	0.00459297
rs2889.A.G	HR	ILMN_1780625	0.199448	-0.00872711	0.00678188		0.462982	0.00378709	0.00515586
rs2241260.A.G	KCTD9	ILMN_1653612	0.722528	-0.00775107	0.021797		0.521489	0.0180342	0.0281105
rs2241261.C.T	KCTD9	ILMN_1653612	0.620808	0.00975581	0.0196939		0.612981	0.0130917	0.0258653
rs2889.A.G	KCTD9	ILMN_1653612	0.970782	0.000746386	0.0203555		0.6886	-0.010937	0.0272749
rs2241260.A.G	KIAA1967	ILMN_1699473	0.321095	-0.00727743	0.00731561		0.452848	-0.00417922	0.0055625
rs2241260.A.G	KIAA1967	ILMN_1786345	0.0278914	0.0170341	0.00768812		0.436863	-0.00432858	0.00556239
rs2241260.A.G	KIAA1967	ILMN_1804789	0.590883	-0.0134762	0.0250273		0.0216279	-0.0525728	0.0228104
rs2241261.C.T	KIAA1967	ILMN_1699473	0.431439	-0.00486165	0.00616872		0.357692	0.00470003	0.00510518
rs2241261.C.T	KIAA1967	ILMN_1786345	0.154888	0.00933129	0.00653842		0.471265	-0.00361611	0.00501553
rs2241261.C.T	KIAA1967	ILMN_1804789	0.663679	-0.00968029	0.0222331		0.243026	-0.0245196	0.0209772
rs2889.A.G	KIAA1967	ILMN_1699473	0.361551	-0.00591411	0.00646891		0.847118	0.00103848	0.00538354
rs2889.A.G	KIAA1967	ILMN_1786345	0.101764	0.0112249	0.00683222		0.381175	-0.0046686	0.00532626
rs2889.A.G	KIAA1967	ILMN_1804789	0.941713	-0.0017007	0.0232345		0.418324	-0.0180683	0.022306
rs2241260.A.G	LGI3	ILMN_1737162	0.181271	-0.011271	0.00840043		0.526377	-0.00376649	0.00594052
rs2241261.C.T	LGI3	ILMN_1737162	0.836114	-0.00150515	0.00726771		0.390855	-0.00468701	0.00545743
rs2889.A.G	LGI3	ILMN_1737162	0.2779	-0.00824946	0.00758485		0.662366	-0.00253385	0.00579941
rs2241260.A.G	LOC100129717	ILMN_3188162	0.212347	-0.00721708	0.00576766		0.967121	-0.000201161	0.00487754
rs2241261.C.T	LOC100129717	ILMN_3188162	0.245966	-0.0059137	0.00508418		0.793361	0.00118145	0.00450777
rs2889.A.G	LOC100129717	ILMN_3188162	0.372215	-0.00473451	0.00529541		0.955627	0.000267083	0.00479756
rs2241260.A.G	LOC100132107	ILMN_3238694	0.448838	-0.00493126	0.00649783		0.331016	-0.00527611	0.00542192
rs2241261.C.T	LOC100132107	ILMN_3238694	0.769727	-0.00164399	0.00560943		0.237258	-0.00585882	0.00495118
rs2889.A.G	LOC100132107	ILMN_3238694	0.586299	-0.00320934	0.00588896		0.674352	-0.00219846	0.00522903
rs2241260.A.G	LOC389641	ILMN_1713141	0.7557	0.00398299	0.0127833		0.458147	-0.0105924	0.0142652
rs2241261.C.T	LOC389641	ILMN_1713141	0.404484	0.00899084	0.0107653		0.783474	0.00363259	0.013212
rs2889.A.G	LOC389641	ILMN_1713141	0.708782	-0.00420169	0.0112358		0.841254	-0.0027818	0.0138815
rs2241260.A.G	LOC646654	ILMN_1793231	0.567013	0.00362527	0.00632189		0.33845	-0.00538023	0.0056147
rs2241261.C.T	LOC646654	ILMN_1793231	0.690472	-0.00215985	0.00541704		0.206014	-0.00649221	0.00512697
rs2889.A.G	LOC646654	ILMN_1793231	0.430963	0.00448563	0.00568568		0.101939	-0.00879736	0.00536884
rs2241260.A.G	LOC646708	ILMN_1847415	0.529153	-0.00409097	0.00648901		0.445279	-0.00421035	0.00551113
rs2241261.C.T	LOC646708	ILMN_1847415	0.409673	-0.00463343	0.00560968		0.935564	-0.000398773	0.00492996
rs2889.A.G	LOC646708	ILMN_1847415	0.999116	-6.47948164133586e-06	0.00584321		0.994807	3.35865577129833e-05	0.00515731
rs2241260.A.G	LOC646731	ILMN_1677609	0.0530514	-0.0151881	0.00780268		0.799095	-0.00162789	0.00639223
rs2241261.C.T	LOC646731	ILMN_1677609	0.0651313	-0.0123859	0.00668359		0.325984	0.00581301	0.0059122
rs2889.A.G	LOC646731	ILMN_1677609	0.202087	-0.00897383	0.00701474		0.994179	4.55324896779413e-05	0.00623784
rs2241260.A.G	LOC646740	ILMN_1667326	0.187416	0.0102669	0.00776048		0.918334	0.000681259	0.00664062
rs2241261.C.T	LOC646740	ILMN_1667326	0.535205	0.00422284	0.00679995		0.561927	-0.00335741	0.00578486
rs2889.A.G	LOC646740	ILMN_1667326	0.13053	0.0107054	0.00705496		0.74249	-0.00202485	0.00615936
rs2241260.A.G	LOC652554	ILMN_1772147	0.889066	0.000946911	0.00677957		0.253553	0.00631923	0.00552764
rs2241261.C.T	LOC652554	ILMN_1772147	0.450705	-0.00436464	0.00577698		0.809175	-0.00125615	0.00519884
rs2889.A.G	LOC652554	ILMN_1772147	0.637636	-0.00284059	0.00602287		0.303966	0.00568224	0.00552186
rs2241260.A.G	LOC653778	ILMN_1707434	0.959256	-0.00149388	0.0292036		0.854687	0.00580863	0.0316987
rs2241261.C.T	LOC653778	ILMN_1707434	0.877651	0.00375244	0.0243477		0.755191	0.00872837	0.0279776
rs2889.A.G	LOC653778	ILMN_1707434	0.775184	0.00728219	0.0254679		0.470844	-0.0214443	0.029715
rs2241260.A.G	LOC731548	ILMN_1771103	0.64268	0.00348246	0.00749416		0.319879	0.00497987	0.00500091
rs2241261.C.T	LOC731548	ILMN_1771103	0.609686	0.003215	0.00628891		0.521838	0.00291122	0.00454185
rs2889.A.G	LOC731548	ILMN_1771103	0.864106	0.00112884	0.00658824		0.537081	0.00296658	0.00480286
rs2241260.A.G	LOXL2	ILMN_1656802	0.124501	0.00895269	0.00580249		0.46489	0.00323508	0.00442294
rs2241261.C.T	LOXL2	ILMN_1656802	0.633257	0.00241581	0.00505631		0.876752	0.000647162	0.00417069
rs2889.A.G	LOXL2	ILMN_1656802	0.455875	0.00395772	0.00529872		0.758075	0.00135572	0.00439911
rs2241260.A.G	LZTS1	ILMN_1677261	0.640618	-0.00812363	0.0173739		0.648546	-0.0173433	0.0380265
rs2241261.C.T	LZTS1	ILMN_1677261	0.401845	0.0120531	0.0143511		0.702781	-0.0134193	0.0351481
rs2889.A.G	LZTS1	ILMN_1677261	0.445773	-0.0115196	0.0150821		0.48539	-0.0258836	0.0370724
rs2241260.A.G	MIR320A	ILMN_3309099	0.705666	-0.00240075	0.00634705		0.615707	-0.00298293	0.00593867
rs2241261.C.T	MIR320A	ILMN_3309099	0.785388	0.00146461	0.00537232		0.846241	0.00103399	0.0053293
rs2889.A.G	MIR320A	ILMN_3309099	0.691399	-0.0022434	0.00564437		0.515288	-0.00365646	0.00561583
rs2241260.A.G	NEFL	ILMN_1659086	0.429767	-0.0223228	0.0282116		0.953392	0.00313375	0.0535867
rs2241261.C.T	NEFL	ILMN_1659086	0.540343	0.0149419	0.0243667		0.641076	-0.0221766	0.0475398
rs2889.A.G	NEFL	ILMN_1659086	0.936038	-0.00204868	0.0255008		0.918487	-0.00514012	0.0502001
rs2241260.A.G	NEFM	ILMN_2215989	0.835781	-0.00456479	0.0219911		0.952992	0.00136251	0.0231003
rs2241261.C.T	NEFM	ILMN_2215989	0.766753	0.00571338	0.0192386		0.732988	0.00706124	0.0206863
rs2889.A.G	NEFM	ILMN_2215989	0.552117	0.0119866	0.0201298		0.245544	0.0253592	0.0218119
rs2241260.A.G	NKX2-6	ILMN_1766678	0.474918	-0.00499267	0.0069739		0.558658	-0.00319162	0.00545327
rs2241261.C.T	NKX2-6	ILMN_1766678	0.583198	-0.00329571	0.00599772		0.858782	-0.00089525	0.00502896
rs2889.A.G	NKX2-6	ILMN_1766678	0.702354	-0.00240339	0.00628137		0.460128	-0.00392113	0.00530442
rs2241260.A.G	NUDT18	ILMN_1787885	0.0161274	-0.049502	0.0203925		0.701385	0.0106714	0.0278123
rs2241261.C.T	NUDT18	ILMN_1787885	0.842381	-0.00359671	0.0180674		0.20261	0.0323112	0.025325
rs2889.A.G	NUDT18	ILMN_1787885	0.0771291	-0.0333688	0.0187935		0.461045	0.01982	0.026867
rs2241260.A.G	PDLIM2	ILMN_1770248	0.303777	0.00593741	0.00575816		0.848234	0.000816	0.00426151
rs2241261.C.T	PDLIM2	ILMN_1770248	0.629925	0.00237376	0.00491996		0.369916	0.00345787	0.00385296
rs2889.A.G	PDLIM2	ILMN_1770248	0.210479	0.00647632	0.00515731		0.580438	0.00226755	0.00409961
rs2241260.A.G	PEBP4	ILMN_1734472	0.891712	-0.00165657	0.0121521		0.322212	-0.00981628	0.00990545
rs2241261.C.T	PEBP4	ILMN_1734472	0.845119	-0.00206393	0.0105535		0.948406	-0.000568326	0.00877831
rs2889.A.G	PEBP4	ILMN_1734472	0.660462	-0.00489807	0.0111359		0.413347	-0.00762543	0.0093139
rs2241260.A.G	PIWIL2	ILMN_1711818	0.310195	0.00666377	0.00654915		0.445782	0.00457039	0.00598902
rs2241260.A.G	PIWIL2	ILMN_1755350	0.997086	2.51474697295925e-05	0.00687555		0.180456	0.00877386	0.0065408
rs2241261.C.T	PIWIL2	ILMN_1711818	0.331677	0.00569979	0.00585924		0.811101	0.00125619	0.00525306
rs2241261.C.T	PIWIL2	ILMN_1755350	0.714886	-0.00209331	0.00572333		0.0532248	0.0114948	0.00593195
rs2889.A.G	PIWIL2	ILMN_1711818	0.256623	0.00697275	0.00613131		0.786602	0.00149942	0.00553548
rs2889.A.G	PIWIL2	ILMN_1755350	0.93166	0.000517112	0.00602343		0.687397	0.00251704	0.00625151
rs2241260.A.G	POLR3D	ILMN_1685109	0.363123	0.00790034	0.00866647		0.926533	0.000800938	0.00868142
rs2241261.C.T	POLR3D	ILMN_1685109	0.0152224	0.0172811	0.00706713		0.813951	-0.00187438	0.00796056
rs2889.A.G	POLR3D	ILMN_1685109	0.29366	0.00787257	0.00747964		0.469776	0.0060807	0.00840565
rs2241260.A.G	PPP3CC	ILMN_1690546	0.40662	-0.013743	0.0165243		0.181732	-0.0305626	0.0228509
rs2241261.C.T	PPP3CC	ILMN_1690546	0.449145	0.0111508	0.0147083		0.896013	0.00268616	0.0205415
rs2889.A.G	PPP3CC	ILMN_1690546	0.835436	0.00320792	0.0154249		0.811234	-0.00520187	0.0217685
rs2241260.A.G	R3HCC1	ILMN_1735474	0.483178	-0.0116468	0.0165776		0.314313	-0.0207154	0.0205647
rs2241261.C.T	R3HCC1	ILMN_1735474	0.342643	-0.0133329	0.0140211		0.334582	-0.0178959	0.0185281
rs2889.A.G	R3HCC1	ILMN_1735474	0.427302	-0.0118286	0.0148745		0.438584	-0.0153069	0.0197452
rs2241260.A.G	REEP4	ILMN_1729611	0.680967	-0.00438938	0.0106598		0.0697713	-0.0191073	0.010512
rs2241261.C.T	REEP4	ILMN_1729611	0.639118	0.00419188	0.00892739		0.514704	-0.00640038	0.00981644
rs2889.A.G	REEP4	ILMN_1729611	0.366202	-0.00846677	0.00935143		0.254239	-0.0117727	0.0103138
rs2241260.A.G	RHOBTB2	ILMN_2195957	0.809112	-0.00338206	0.0139809		0.260496	-0.0159308	0.0141403
rs2241261.C.T	RHOBTB2	ILMN_2195957	0.489015	-0.00824245	0.0118941		0.369369	-0.0116812	0.013001
rs2889.A.G	RHOBTB2	ILMN_2195957	0.71574	-0.00453622	0.0124414		0.20806	-0.0174237	0.013822
rs2241260.A.G	SFTPC	ILMN_2206949	0.992613	-5.32753803167753e-05	0.00574686		0.537244	-0.00282542	0.00457593
rs2241261.C.T	SFTPC	ILMN_2206949	0.269088	-0.00542005	0.0048925		0.572039	-0.00234147	0.00414102
rs2889.A.G	SFTPC	ILMN_2206949	0.694299	0.00200773	0.00510194		0.86554	-0.000745763	0.00440199
rs2241260.A.G	SLC18A1	ILMN_1786785	0.707523	-0.00336591	0.00895802		0.426094	0.00530079	0.0066542
rs2241260.A.G	SLC18A1	ILMN_2172890	0.10441	-0.0108009	0.00661994		0.81003	-0.0013054	0.00542726
rs2241261.C.T	SLC18A1	ILMN_1786785	0.605168	-0.00386157	0.0074592		0.338806	-0.0057806	0.0060374
rs2241261.C.T	SLC18A1	ILMN_2172890	0.0422197	-0.011565	0.00566166		0.416894	-0.00406432	0.00500217
rs2889.A.G	SLC18A1	ILMN_1786785	0.498286	-0.00528111	0.00778622		0.885134	0.000921063	0.00637239
rs2889.A.G	SLC18A1	ILMN_2172890	0.136587	-0.00889799	0.00595644		0.925501	0.000499746	0.00534173
rs2241260.A.G	SLC25A37	ILMN_1715969	0.547424	0.0166413	0.0276115		0.447511	0.029551	0.0388712
rs2241261.C.T	SLC25A37	ILMN_1715969	0.51475	-0.0152784	0.0234164		0.917786	-0.00357898	0.0346544
rs2889.A.G	SLC25A37	ILMN_1715969	0.784226	0.0067144	0.024493		0.710639	-0.0136557	0.0367866
rs2241260.A.G	SLC39A14	ILMN_1764629	0.975867	0.00114753	0.0378837		0.546277	0.0380103	0.0629518
rs2241261.C.T	SLC39A14	ILMN_1764629	0.613936	0.0164256	0.0325164		0.649133	-0.0267253	0.0587048
rs2889.A.G	SLC39A14	ILMN_1764629	0.980719	0.00082522	0.0341091		0.721573	-0.022116	0.0620256
rs2241260.A.G	SORBS3	ILMN_1789338	0.636532	0.01268	0.0267902		0.583374	-0.0207284	0.0377667
rs2241260.A.G	SORBS3	ILMN_2261099	0.18908	-0.00846489	0.00642261		0.935265	-0.000395166	0.00486253
rs2241261.C.T	SORBS3	ILMN_1789338	0.395332	0.0204741	0.0240427		0.695462	-0.0138781	0.0354318
rs2241261.C.T	SORBS3	ILMN_2261099	0.662052	-0.00239855	0.00548058		0.622407	0.00216018	0.00438388
rs2889.A.G	SORBS3	ILMN_1789338	0.548441	0.015401	0.0256262		0.788558	-0.00994912	0.0370779
rs2889.A.G	SORBS3	ILMN_2261099	0.142459	-0.00838196	0.00569528		0.809171	0.00112033	0.00463664
rs2241260.A.G	STC1	ILMN_1758164	0.999682	3.09220738900789e-05	0.0774653		0.577024	0.033119	0.0593383
rs2241261.C.T	STC1	ILMN_1758164	0.873997	0.0103066	0.0649198		0.89759	-0.00735698	0.0571311
rs2889.A.G	STC1	ILMN_1758164	0.722708	-0.0244313	0.068767		0.49456	-0.0410182	0.0600044
rs2241260.A.G	TNFRSF10A	ILMN_1721316	0.164834	0.0247894	0.0177789		0.246179	0.0249978	0.0215281
rs2241261.C.T	TNFRSF10A	ILMN_1721316	0.112803	0.024811	0.015587		0.206016	0.0250838	0.0198091
rs2889.A.G	TNFRSF10A	ILMN_1721316	0.193473	0.0213615	0.0163792		0.624044	0.0102654	0.0209312
rs2241260.A.G	TNFRSF10B	ILMN_1699265	0.0967147	0.0460304	0.0275769		0.337411	0.0302809	0.0315326
rs2241260.A.G	TNFRSF10B	ILMN_1812915	0.423378	0.00817355	0.0101878		0.529418	-0.00738514	0.0117341
rs2241260.A.G	TNFRSF10B	ILMN_2331010	0.474342	0.00663483	0.00925563		0.203134	0.0168289	0.0132043
rs2241261.C.T	TNFRSF10B	ILMN_1699265	0.190066	0.0310099	0.0235951		0.283624	0.0307261	0.0286252
rs2241261.C.T	TNFRSF10B	ILMN_1812915	0.269906	0.009404	0.00850323		0.944065	0.000748966	0.0106694
rs2241261.C.T	TNFRSF10B	ILMN_2331010	0.335924	0.00762461	0.00790721		0.0760627	0.0217109	0.0122124
rs2889.A.G	TNFRSF10B	ILMN_1699265	0.0397907	0.0505709	0.024458		0.49798	0.0204885	0.0302112
rs2889.A.G	TNFRSF10B	ILMN_1812915	0.383062	0.00778285	0.00890547		0.582705	-0.00617716	0.0112352
rs2889.A.G	TNFRSF10B	ILMN_2331010	0.222595	0.00999203	0.00817034		0.35681	0.0118914	0.0128928
rs2241260.A.G	TNFRSF10C	ILMN_1672114	0.852097	0.00373716	0.0200175		0.306259	-0.0112833	0.0110161
rs2241261.C.T	TNFRSF10C	ILMN_1672114	0.0663551	0.030326	0.0164391		0.126965	-0.0151688	0.00992216
rs2889.A.G	TNFRSF10C	ILMN_1672114	0.756983	0.00538013	0.0173657		0.376542	-0.00926165	0.0104641
rs2241260.A.G	TNFRSF10D	ILMN_1666022	0.864712	0.00258963	0.0151789		0.66376	-0.00681521	0.0156668
rs2241261.C.T	TNFRSF10D	ILMN_1666022	0.650989	0.00598384	0.01321		0.784738	-0.00381445	0.013957
rs2889.A.G	TNFRSF10D	ILMN_1666022	0.26299	0.0154556	0.0137738		0.300127	-0.015329	0.0147784

## Sheet: 10q24 (KIRC)
		Normal				Tumor
SNP	Gene	p_value	beta	Std_error		p_value	beta	Std_error
rs2488002.C.T	ACTR1A	0.72	-25.5127	71.244		0.27	-48.0448	43.3881
rs2488002.C.T	ARL3	0.62	20.893	42.4208		0.8	4.03933	16.0884
rs2488002.C.T	AS3MT	0.87	-7.54978	47.5054		0.77	4.96302	17.3164
rs2488002.C.T	BTRC	0.014	-57.5005	22.8327		0.69	4.36856	10.8087
rs2488002.C.T	C10orf2	0.31	-0.0852819	0.0840874		0.87	-0.991313	6.1304
rs2488002.C.T	C10orf76	0.36	-13.0149	14.1819		0.74	3.7034	10.9758
rs2488002.C.T	C10orf78	0.75	3.0517	9.4097		0.067	10.3327	5.62091
rs2488002.C.T	C10orf95	0.94	1.58741	22.3319		0.55	0.135744	0.22679
rs2488002.C.T	CALHM1	0.0049	0.28469	0.0974818		0.28	-0.0618854	0.0567028
rs2488002.C.T	CALHM2	0.099	25.9331	15.4798		1	0.0144407	16.8873
rs2488002.C.T	CALHM3	0.046	0.097075	0.0475812		0.93	0.00184035	0.0202478
rs2488002.C.T	CCDC147	0.83	0.144417	0.672402		0.73	-0.273787	0.802867
rs2488002.C.T	CNNM2	0.73	-18.9295	55.0472		0.13	-13.0429	8.51072
rs2488002.C.T	COL17A1	0.25	1.88804	1.61517		0.97	-0.0170311	0.49403
rs2488002.C.T	CUEDC2	0.41	29.4877	35.7087		0.77	-6.51809	21.9897
rs2488002.C.T	CYP17A1	0.48	202.27	283.966		0.82	0.166611	0.712327
rs2488002.C.T	DPCD	0.24	-34.08	28.5457		0.8	5.12087	20.2471
rs2488002.C.T	ELOVL3	0.66	-0.638306	1.43387		0.68	-0.0663475	0.159489
rs2488002.C.T	FBXL15	0.04	30.3226	14.4257		0.56	4.15605	7.12792
rs2488002.C.T	FBXW4	0.68	6.7503	16.3659		0.49	21.2925	30.9026
rs2488002.C.T	FGF8	0.31	-10.4295	10.214		0.0099	0.0505886	0.0195188
rs2488002.C.T	GBF1	0.11	-154.305	95.9596		0.57	-16.322	29.0405
rs2488002.C.T	GSTO1	0.49	-26.2068	37.45		0.048	122.469	61.7225
rs2488002.C.T	GSTO2	0.94	0.110854	1.41306		0.2	8.84587	6.85439
rs2488002.C.T	HPS6	0.68	19.0604	45.4234		0.18	-12.5601	9.30793
rs2488002.C.T	INA	0.57	-0.240382	0.422193		0.32	0.0942821	0.0939647
rs2488002.C.T	ITPRIP	0.028	253.124	112.384		0.29	-93.2645	88.0882
rs2488002.C.T	KAZALD1	0.54	2.9249	4.76772		0.11	-1.95487	1.23113
rs2488002.C.T	KCNIP2	0.35	-0.701852	0.751025		0.35	1.65978	1.78578
rs2488002.C.T	LBX1	NaN	0	0		NaN	0	0
rs2488002.C.T	LDB1	0.71	23.6658	62.3729		1	0.0230251	27.6979
rs2488002.C.T	LOC729020	0.68	1421.24	3379.05		0.0054	-420.06	150.007
rs2488002.C.T	LZTS2	0.22	56.3808	45.5783		0.79	10.0174	37.5958
rs2488002.C.T	MGEA5	0.6	16.6633	31.5248		0.6	55.6459	107.362
rs2488002.C.T	MRPL43	0.063	73.2061	38.678		0.54	-15.8776	25.5744
rs2488002.C.T	NFKB2	0.2	59.9089	45.7914		0.87	8.33388	50.4301
rs2488002.C.T	NOLC1	0.91	-32.5001	278.035		0.85	5.80219	31.4926
rs2488002.C.T	NPM3	0.11	21.8549	13.4376		0.29	-6.36835	5.96255
rs2488002.C.T	NT5C2	0.48	28.8343	40.6271		0.84	3.678	18.3344
rs2488002.C.T	OBFC1	0.49	48.4199	69.2767		0.74	-4.19379	12.3896
rs2488002.C.T	PCGF6	0.89	0.690419	5.06561		0.16	-4.45093	3.17018
rs2488002.C.T	PDCD11	0.27	-41.4038	37.1983		0.12	-25.0391	16.0764
rs2488002.C.T	PDZD7	0.92	-0.232477	2.20195		0.12	1.11249	0.715377
rs2488002.C.T	PITX3	0.36	0.228238	0.247712		0.81	0.00483263	0.020219
rs2488002.C.T	POLL	0.018	29.677	12.1742		0.62	7.96286	16.1339
rs2488002.C.T	PPRC1	0.6	85.9172	160.745		0.25	-22.8648	19.6711
rs2488002.C.T	PSD	0.55	-1.23259	2.04332		0.88	-0.139046	0.896841
rs2488002.C.T	SEMA4G	0.5	-29.654	43.9351		0.74	7.16122	21.2398
rs2488002.C.T	SFXN2	0.91	8.02691	71.1213		0.71	3.51836	9.54367
rs2488002.C.T	SFXN3	0.44	50.2275	64.8872		0.92	5.00645	48.0404
rs2488002.C.T	SH3PXD2A	0.79	-16.1294	59.1043		0.03	-126.62	58.0816
rs2488002.C.T	SLK	0.37	-109.894	121.063		0.36	-51.2315	56.3271
rs2488002.C.T	SORCS1	0.68	10.4277	25.5512		0.52	-0.486828	0.752549
rs2488002.C.T	SORCS3	0.42	-2.75031	3.35526		0.46	-22.4395	30.3409
rs2488002.C.T	SUFU	0.24	19.2098	16.0796		0.02	-46.8038	19.9959
rs2488002.C.T	TAF5	0.84	-0.88548	4.30804		0.29	2.33933	2.20075
rs2488002.C.T	TLX1	NaN	0	0		0.0061	0.0745367	0.0270106
rs2488002.C.T	TLX1NB	NaN	0	0		NaN	0	0
rs2488002.C.T	TRIM8	0.84	-29.9955	148.037		0.038	-113.103	54.2359
rs2488002.C.T	USMG5	0.69	19.208	47.7788		0.063	43.5411	23.3845

## Sheet: 10q24 (IARC)
			Normal				Tumor
SNP	Gene	Probe	p_value	beta	Std_error		p_value	beta	Std_error
rs11813268.T.C	ACTR1A	ILMN_1792314	0.736282	-0.00699475	0.0207444		0.780036	0.00720149	0.0257724
rs2488002.C.T	ACTR1A	ILMN_1792314	NA	NA	NA		NA	NA	NA
rs11813268.T.C	ARL3	ILMN_1780444	0.18542	-0.0227107	0.0170988		0.333181	-0.0212153	0.0219011
rs2488002.C.T	ARL3	ILMN_1780444	NA	NA	NA		NA	NA	NA
rs11813268.T.C	AS3MT	ILMN_1771732	0.493638	-0.0197389	0.0287897		0.631568	-0.0104818	0.0218452
rs2488002.C.T	AS3MT	ILMN_1771732	NA	NA	NA		NA	NA	NA
rs11813268.T.C	BTRC	ILMN_1689438	0.856304	0.00132178	0.0072912		0.654598	-0.0026205	0.00585379
rs11813268.T.C	BTRC	ILMN_1815718	0.786955	-0.0045028	0.0166412		0.548945	-0.00794944	0.0132544
rs2488002.C.T	BTRC	ILMN_1689438	NA	NA	NA		NA	NA	NA
rs2488002.C.T	BTRC	ILMN_1815718	NA	NA	NA		NA	NA	NA
rs11813268.T.C	C10orf2	ILMN_1701243	0.541795	0.00889458	0.0145572		0.801397	0.00407838	0.0162049
rs2488002.C.T	C10orf2	ILMN_1701243	NA	NA	NA		NA	NA	NA
rs11813268.T.C	C10orf26	ILMN_1658830	0.968876	-0.00088587	0.0226796		0.826778	0.00563053	0.0257156
rs2488002.C.T	C10orf26	ILMN_1658830	NA	NA	NA		NA	NA	NA
rs11813268.T.C	C10orf32	ILMN_1772706	0.733349	-0.0134652	0.0394774		0.202217	-0.0595807	0.0466576
rs11813268.T.C	C10orf32	ILMN_2151056	0.794058	-0.0100253	0.03836		0.101342	-0.0802376	0.0488811
rs2488002.C.T	C10orf32	ILMN_1772706	NA	NA	NA		NA	NA	NA
rs2488002.C.T	C10orf32	ILMN_2151056	NA	NA	NA		NA	NA	NA
rs11813268.T.C	C10orf6	ILMN_1710207	0.316426	-0.0295501	0.0294322		0.642382	0.0136853	0.0294522
rs2488002.C.T	C10orf6	ILMN_1710207	NA	NA	NA		NA	NA	NA
rs11813268.T.C	C10orf76	ILMN_1792110	0.582665	-0.00816457	0.0148373		0.917455	-0.00187179	0.018051
rs11813268.T.C	C10orf76	ILMN_1838791	0.993487	5.09856899830374e-05	0.00623953		0.358615	-0.00516719	0.00562339
rs2488002.C.T	C10orf76	ILMN_1792110	NA	NA	NA		NA	NA	NA
rs2488002.C.T	C10orf76	ILMN_1838791	NA	NA	NA		NA	NA	NA
rs11813268.T.C	C10orf78	ILMN_1671905	0.229025	0.034731	0.0287969		0.564134	-0.0203977	0.0353447
rs11813268.T.C	C10orf78	ILMN_2301163	0.245363	-0.0106396	0.00913546		0.50822	-0.00701806	0.0105997
rs2488002.C.T	C10orf78	ILMN_1671905	NA	NA	NA		NA	NA	NA
rs2488002.C.T	C10orf78	ILMN_2301163	NA	NA	NA		NA	NA	NA
rs11813268.T.C	C10orf79	ILMN_1805603	0.130471	0.0206176	0.0135852		0.891036	0.001627	0.0118703
rs2488002.C.T	C10orf79	ILMN_1805603	NA	NA	NA		NA	NA	NA
rs11813268.T.C	C10orf95	ILMN_1797104	0.978329	0.000161413	0.00593562		0.614351	0.00277569	0.00550518
rs2488002.C.T	C10orf95	ILMN_1797104	NA	NA	NA		NA	NA	NA
rs11813268.T.C	CALHM1	ILMN_3242412	0.0983041	-0.0109936	0.0066233		0.186796	-0.00698042	0.0052803
rs2488002.C.T	CALHM1	ILMN_3242412	NA	NA	NA		NA	NA	NA
rs11813268.T.C	CALHM2	ILMN_1766200	0.980651	-0.000384319	0.0158292		0.671497	-0.00774818	0.0182589
rs2488002.C.T	CALHM2	ILMN_1766200	NA	NA	NA		NA	NA	NA
rs11813268.T.C	CALHM3	ILMN_1661022	0.83336	0.00138677	0.00658387		0.719621	-0.00228495	0.00636171
rs11813268.T.C	CALHM3	ILMN_3241364	0.0702347	0.0113252	0.00622668		0.699109	-0.00196304	0.00507572
rs2488002.C.T	CALHM3	ILMN_1661022	NA	NA	NA		NA	NA	NA
rs2488002.C.T	CALHM3	ILMN_3241364	NA	NA	NA		NA	NA	NA
rs11813268.T.C	CCDC147	ILMN_2100285	0.103631	0.0121353	0.00742696		0.818864	0.00156172	0.00681588
rs11813268.T.C	CCDC147	ILMN_2100287	0.879095	-0.00119454	0.00784405		0.0142638	-0.0208513	0.00847831
rs2488002.C.T	CCDC147	ILMN_2100285	NA	NA	NA		NA	NA	NA
rs2488002.C.T	CCDC147	ILMN_2100287	NA	NA	NA		NA	NA	NA
rs11813268.T.C	CNNM2	ILMN_1663975	0.463429	0.0120266	0.0163753		0.195678	-0.0127748	0.00985906
rs11813268.T.C	CNNM2	ILMN_1754752	0.181323	0.0130584	0.00973971		0.494032	-0.00492059	0.00718938
rs11813268.T.C	CNNM2	ILMN_1797132	0.647353	-0.00350425	0.0076505		0.711166	-0.00217225	0.00586291
rs2488002.C.T	CNNM2	ILMN_1663975	NA	NA	NA		NA	NA	NA
rs2488002.C.T	CNNM2	ILMN_1754752	NA	NA	NA		NA	NA	NA
rs2488002.C.T	CNNM2	ILMN_1797132	NA	NA	NA		NA	NA	NA
rs11813268.T.C	COL17A1	ILMN_1651282	0.22147	-0.0185102	0.0150988		0.242302	-0.0314243	0.026843
rs11813268.T.C	COL17A1	ILMN_1799105	0.247796	0.00919158	0.00793303		0.759755	0.00344601	0.0112625
rs2488002.C.T	COL17A1	ILMN_1651282	NA	NA	NA		NA	NA	NA
rs2488002.C.T	COL17A1	ILMN_1799105	NA	NA	NA		NA	NA	NA
rs11813268.T.C	CUEDC2	ILMN_1773018	0.999605	8.65605924129011e-06	0.0174477		0.996637	-0.000102048	0.0241998
rs2488002.C.T	CUEDC2	ILMN_1773018	NA	NA	NA		NA	NA	NA
rs11813268.T.C	CYP17A1	ILMN_1760554	0.190858	-0.049807	0.0379657		0.884564	0.00193146	0.0132964
rs2488002.C.T	CYP17A1	ILMN_1760554	NA	NA	NA		NA	NA	NA
rs11813268.T.C	DPCD	ILMN_1745787	0.892771	0.00170409	0.0126278		0.305147	0.0147765	0.0143945
rs2488002.C.T	DPCD	ILMN_1745787	NA	NA	NA		NA	NA	NA
rs11813268.T.C	ELOVL3	ILMN_1692123	0.911589	-0.000878165	0.00790026		0.518796	0.00494586	0.00766004
rs2488002.C.T	ELOVL3	ILMN_1692123	NA	NA	NA		NA	NA	NA
rs11813268.T.C	FAM178A	ILMN_3232080	0.139905	-0.00879851	0.00593996		0.858166	-0.0010642	0.00595178
rs11813268.T.C	FAM178A	ILMN_3233135	0.148834	-0.0392407	0.0270906		0.544035	0.0179597	0.0295804
rs2488002.C.T	FAM178A	ILMN_3232080	NA	NA	NA		NA	NA	NA
rs2488002.C.T	FAM178A	ILMN_3233135	NA	NA	NA		NA	NA	NA
rs11813268.T.C	FAM26C	ILMN_1679130	0.0580845	0.0132816	0.00697372		0.646066	-0.00266901	0.00580826
rs2488002.C.T	FAM26C	ILMN_1679130	NA	NA	NA		NA	NA	NA
rs11813268.T.C	FBXL15	ILMN_1663379	0.743404	-0.0065699	0.020046		0.628946	-0.00976324	0.0201922
rs2488002.C.T	FBXL15	ILMN_1663379	NA	NA	NA		NA	NA	NA
rs11813268.T.C	FBXW4	ILMN_1671427	0.288175	-0.0214562	0.0201545		0.231927	-0.0319518	0.0266955
rs2488002.C.T	FBXW4	ILMN_1671427	NA	NA	NA		NA	NA	NA
rs11813268.T.C	FGF8	ILMN_1812517	0.352516	-0.00533103	0.00572244		0.506101	0.00341317	0.0051294
rs11813268.T.C	FGF8	ILMN_2345749	0.614178	-0.00284804	0.00564188		0.624154	-0.00256304	0.00522768
rs2488002.C.T	FGF8	ILMN_1812517	NA	NA	NA		NA	NA	NA
rs2488002.C.T	FGF8	ILMN_2345749	NA	NA	NA		NA	NA	NA
rs11813268.T.C	GBF1	ILMN_2157544	0.960821	-0.00126919	0.0258087		0.182971	0.0254335	0.0190719
rs2488002.C.T	GBF1	ILMN_2157544	NA	NA	NA		NA	NA	NA
rs11813268.T.C	GSTO1	ILMN_1808196	0.260692	0.0393288	0.0348808		0.955884	-0.00207815	0.0375472
rs11813268.T.C	GSTO1	ILMN_2227573	0.35138	-0.0255483	0.0273594		0.816425	-0.00687718	0.0296084
rs2488002.C.T	GSTO1	ILMN_1808196	NA	NA	NA		NA	NA	NA
rs2488002.C.T	GSTO1	ILMN_2227573	NA	NA	NA		NA	NA	NA
rs11813268.T.C	GSTO2	ILMN_1740234	0.115652	-0.0544232	0.0344619		0.288416	-0.0871463	0.0819998
rs2488002.C.T	GSTO2	ILMN_1740234	NA	NA	NA		NA	NA	NA
rs11813268.T.C	HPS6	ILMN_1718537	0.419318	0.018277	0.0225907		0.277289	-0.0247469	0.0227527
rs2488002.C.T	HPS6	ILMN_1718537	NA	NA	NA		NA	NA	NA
rs11813268.T.C	INA	ILMN_1673704	0.353344	0.00637421	0.00685402		0.316616	-0.00977835	0.0097543
rs2488002.C.T	INA	ILMN_1673704	NA	NA	NA		NA	NA	NA
rs11813268.T.C	ITPRIP	ILMN_1805192	0.0956536	0.0745447	0.0445538		0.511134	-0.0368856	0.056095
rs11813268.T.C	ITPRIP	ILMN_3239181	0.100448	0.0711519	0.043141		0.755809	-0.0169419	0.0544468
rs2488002.C.T	ITPRIP	ILMN_1805192	NA	NA	NA		NA	NA	NA
rs2488002.C.T	ITPRIP	ILMN_3239181	NA	NA	NA		NA	NA	NA
rs11813268.T.C	KAZALD1	ILMN_1684755	0.556539	-0.0118438	0.0201136		0.72988	-0.00714693	0.0206868
rs2488002.C.T	KAZALD1	ILMN_1684755	NA	NA	NA		NA	NA	NA
rs11813268.T.C	KCNIP2	ILMN_1657643	0.336748	-0.00606845	0.00630414		0.536815	0.0035982	0.00582165
rs11813268.T.C	KCNIP2	ILMN_2325534	0.0548169	-0.0153692	0.00796284		0.185066	0.0102575	0.00772871
rs2488002.C.T	KCNIP2	ILMN_1657643	NA	NA	NA		NA	NA	NA
rs2488002.C.T	KCNIP2	ILMN_2325534	NA	NA	NA		NA	NA	NA
rs11813268.T.C	LBX1	ILMN_2202133	0.317146	0.00555019	0.00553628		0.34316	0.00501303	0.0052832
rs11813268.T.C	LBX1	ILMN_2202134	0.955733	-0.00037101	0.00667652		0.974513	-0.000191356	0.0059863
rs2488002.C.T	LBX1	ILMN_2202133	NA	NA	NA		NA	NA	NA
rs2488002.C.T	LBX1	ILMN_2202134	NA	NA	NA		NA	NA	NA
rs11813268.T.C	LDB1	ILMN_1811347	0.373707	-0.00670865	0.00752698		0.451066	0.00472863	0.00626935
rs2488002.C.T	LDB1	ILMN_1811347	NA	NA	NA		NA	NA	NA
rs11813268.T.C	LOC100133686	ILMN_3238402	0.611896	-0.00438972	0.00864017		0.0495519	0.0156447	0.00794669
rs2488002.C.T	LOC100133686	ILMN_3238402	NA	NA	NA		NA	NA	NA
rs11813268.T.C	LOC100133896	ILMN_3244209	0.837731	0.00124862	0.00609004		0.85117	-0.00100158	0.00533534
rs2488002.C.T	LOC100133896	ILMN_3244209	NA	NA	NA		NA	NA	NA
rs11813268.T.C	LOC401648	ILMN_3211314	0.356891	0.00640583	0.00693908		0.85372	-0.001118	0.00606055
rs11813268.T.C	LOC401648	ILMN_3287814	0.632806	-0.00484859	0.0101347		0.655277	-0.00375111	0.00839705
rs2488002.C.T	LOC401648	ILMN_3211314	NA	NA	NA		NA	NA	NA
rs2488002.C.T	LOC401648	ILMN_3287814	NA	NA	NA		NA	NA	NA
rs11813268.T.C	LOC653514	ILMN_1685970	0.250416	-0.00737927	0.00640432		0.618929	-0.0029433	0.00591396
rs2488002.C.T	LOC653514	ILMN_1685970	NA	NA	NA		NA	NA	NA
rs11813268.T.C	LOC728940	ILMN_3227213	0.422002	-0.00451886	0.00561779		0.254645	-0.00579775	0.00508359
rs2488002.C.T	LOC728940	ILMN_3227213	NA	NA	NA		NA	NA	NA
rs11813268.T.C	LOC729020	ILMN_3227136	0.922162	-0.00090053	0.00920617		0.791886	0.00182057	0.00689591
rs11813268.T.C	LOC729020	ILMN_3299416	0.623334	0.00455219	0.00925635		0.716888	0.00299863	0.00826454
rs2488002.C.T	LOC729020	ILMN_3227136	NA	NA	NA		NA	NA	NA
rs2488002.C.T	LOC729020	ILMN_3299416	NA	NA	NA		NA	NA	NA
rs11813268.T.C	LOC729081	ILMN_3229909	0.514223	0.00648574	0.00992791		0.861763	0.00139993	0.00803531
rs11813268.T.C	LOC729081	ILMN_3299383	0.195698	-0.00944761	0.0072805		0.45025	0.00454448	0.00601436
rs2488002.C.T	LOC729081	ILMN_3229909	NA	NA	NA		NA	NA	NA
rs2488002.C.T	LOC729081	ILMN_3299383	NA	NA	NA		NA	NA	NA
rs11813268.T.C	LZTS2	ILMN_1763524	0.957438	-0.000713249	0.0133499		0.959149	-0.000900769	0.0175768
rs2488002.C.T	LZTS2	ILMN_1763524	NA	NA	NA		NA	NA	NA
rs11813268.T.C	MIR146B	ILMN_3310010	0.71888	0.0021393	0.00593596		0.877524	0.000835755	0.00542031
rs2488002.C.T	MIR146B	ILMN_3310010	NA	NA	NA		NA	NA	NA
rs11813268.T.C	MIR608	ILMN_3308235	0.853744	-0.00135655	0.0073506		0.128439	0.008637	0.00567153
rs2488002.C.T	MIR608	ILMN_3308235	NA	NA	NA		NA	NA	NA
rs11813268.T.C	MIR609	ILMN_3309399	0.959068	0.000308066	0.00599601		0.115886	-0.00802498	0.00509497
rs2488002.C.T	MIR609	ILMN_3309399	NA	NA	NA		NA	NA	NA
rs11813268.T.C	MRPL43	ILMN_1652147	0.851362	-0.00289082	0.0154102		0.58837	-0.00829048	0.0153086
rs11813268.T.C	MRPL43	ILMN_2258774	0.613659	0.0108115	0.0213858		0.954414	0.00166956	0.0291912
rs2488002.C.T	MRPL43	ILMN_1652147	NA	NA	NA		NA	NA	NA
rs2488002.C.T	MRPL43	ILMN_2258774	NA	NA	NA		NA	NA	NA
rs11813268.T.C	NFKB2	ILMN_2247868	0.420237	-0.00568933	0.00704604		0.309072	0.00608757	0.00597857
rs2488002.C.T	NFKB2	ILMN_2247868	NA	NA	NA		NA	NA	NA
rs11813268.T.C	NOLC1	ILMN_2184640	0.202713	0.0204489	0.0160071		0.47164	0.0108134	0.0150108
rs2488002.C.T	NOLC1	ILMN_2184640	NA	NA	NA		NA	NA	NA
rs11813268.T.C	NPM3	ILMN_2110252	0.729518	-0.00895207	0.0258591		0.296025	0.0381037	0.0364239
rs2488002.C.T	NPM3	ILMN_2110252	NA	NA	NA		NA	NA	NA
rs11813268.T.C	NT5C2	ILMN_1682165	0.169131	-0.0301176	0.0218352		0.11243	0.0416436	0.0261871
rs2488002.C.T	NT5C2	ILMN_1682165	NA	NA	NA		NA	NA	NA
rs11813268.T.C	OBFC1	ILMN_1789186	0.518555	0.0126496	0.0195642		0.836114	0.00487268	0.0235421
rs2488002.C.T	OBFC1	ILMN_1789186	NA	NA	NA		NA	NA	NA
rs11813268.T.C	PCGF6	ILMN_1656574	0.367347	0.0152403	0.0168731		0.315284	0.0201621	0.0200572
rs11813268.T.C	PCGF6	ILMN_2401701	0.455901	0.00962028	0.0128808		0.137827	0.019354	0.013021
rs2488002.C.T	PCGF6	ILMN_1656574	NA	NA	NA		NA	NA	NA
rs2488002.C.T	PCGF6	ILMN_2401701	NA	NA	NA		NA	NA	NA
rs11813268.T.C	PDCD11	ILMN_3236503	0.409878	0.00901296	0.0109167		0.440636	-0.00598508	0.00775519
rs2488002.C.T	PDCD11	ILMN_3236503	NA	NA	NA		NA	NA	NA
rs11813268.T.C	PDZD7	ILMN_1712660	0.215823	0.00857785	0.00691142		0.252775	0.00728209	0.00635996
rs2488002.C.T	PDZD7	ILMN_1712660	NA	NA	NA		NA	NA	NA
rs11813268.T.C	PITX3	ILMN_1666526	0.00845604	0.017913	0.00674411		0.205942	0.00743799	0.00587292
rs2488002.C.T	PITX3	ILMN_1666526	NA	NA	NA		NA	NA	NA
rs11813268.T.C	PPRC1	ILMN_1796210	0.451806	0.0173929	0.0230771		0.160901	0.04671	0.0332649
rs2488002.C.T	PPRC1	ILMN_1796210	NA	NA	NA		NA	NA	NA
rs11813268.T.C	PSD	ILMN_1806242	0.977093	0.000282348	0.00982271		0.160881	-0.0120282	0.0085656
rs2488002.C.T	PSD	ILMN_1806242	NA	NA	NA		NA	NA	NA
rs11813268.T.C	RP11-529I10.4	ILMN_2047112	0.808128	-0.00519854	0.0213826		0.807989	-0.00983189	0.040435
rs2488002.C.T	RP11-529I10.4	ILMN_2047112	NA	NA	NA		NA	NA	NA
rs11813268.T.C	SEMA4G	ILMN_1676248	0.872526	-0.0027132	0.0168911		0.784308	0.00371784	0.0135757
rs11813268.T.C	SEMA4G	ILMN_1678974	0.617682	-0.0128271	0.0256638		0.815437	-0.00402577	0.0172377
rs2488002.C.T	SEMA4G	ILMN_1676248	NA	NA	NA		NA	NA	NA
rs2488002.C.T	SEMA4G	ILMN_1678974	NA	NA	NA		NA	NA	NA
rs11813268.T.C	SFXN2	ILMN_1795976	0.958977	-0.00400255	0.0777301		0.642277	0.00894262	0.0192394
rs2488002.C.T	SFXN2	ILMN_1795976	NA	NA	NA		NA	NA	NA
rs11813268.T.C	SFXN3	ILMN_1662910	0.24033	-0.0144815	0.0123017		0.803297	0.00263806	0.0105853
rs2488002.C.T	SFXN3	ILMN_1662910	NA	NA	NA		NA	NA	NA
rs11813268.T.C	SH3PXD2A	ILMN_1743103	0.60857	-0.0186243	0.0363178		0.0939121	0.0811263	0.0483359
rs2488002.C.T	SH3PXD2A	ILMN_1743103	NA	NA	NA		NA	NA	NA
rs11813268.T.C	SLK	ILMN_1700834	0.110785	0.0313321	0.0195726		0.223137	-0.0354591	0.02907
rs11813268.T.C	SLK	ILMN_2159322	0.869208	0.00385645	0.0233939		0.569815	-0.0148598	0.026129
rs2488002.C.T	SLK	ILMN_1700834	NA	NA	NA		NA	NA	NA
rs2488002.C.T	SLK	ILMN_2159322	NA	NA	NA		NA	NA	NA
rs11813268.T.C	SORCS1	ILMN_1665492	0.148909	-0.0586899	0.0405253		0.181406	0.0141173	0.0105483
rs11813268.T.C	SORCS1	ILMN_1680251	0.365085	-0.0649459	0.0715653		0.0864518	0.0355847	0.0207142
rs11813268.T.C	SORCS1	ILMN_1699190	0.761918	-0.00546272	0.0180097		0.552708	0.00427837	0.00720122
rs2488002.C.T	SORCS1	ILMN_1665492	NA	NA	NA		NA	NA	NA
rs2488002.C.T	SORCS1	ILMN_1680251	NA	NA	NA		NA	NA	NA
rs2488002.C.T	SORCS1	ILMN_1699190	NA	NA	NA		NA	NA	NA
rs11813268.T.C	SORCS3	ILMN_1698516	0.266667	0.0102297	0.0091873		0.43248	0.0206869	0.0263324
rs11813268.T.C	SORCS3	ILMN_2138662	0.768342	0.00304738	0.010334		0.094693	0.0562	0.0335643
rs2488002.C.T	SORCS3	ILMN_1698516	NA	NA	NA		NA	NA	NA
rs2488002.C.T	SORCS3	ILMN_2138662	NA	NA	NA		NA	NA	NA
rs11813268.T.C	SUFU	ILMN_1804361	0.290829	0.00978515	0.00924235		0.890453	0.00104514	0.00758435
rs2488002.C.T	SUFU	ILMN_1804361	NA	NA	NA		NA	NA	NA
rs11813268.T.C	TAF5	ILMN_1684802	0.937607	0.00100225	0.0127899		0.743468	-0.00569925	0.017405
rs2488002.C.T	TAF5	ILMN_1684802	NA	NA	NA		NA	NA	NA
rs11813268.T.C	TLX1	ILMN_3268962	0.21373	-0.00724022	0.005807		0.64901	0.00250105	0.00549175
rs2488002.C.T	TLX1	ILMN_3268962	NA	NA	NA		NA	NA	NA
rs11813268.T.C	TLX1NB	ILMN_3235350	0.668657	0.0023544	0.00549399		0.0453369	0.0115426	0.00575212
rs2488002.C.T	TLX1NB	ILMN_3235350	NA	NA	NA		NA	NA	NA
rs11813268.T.C	TMEM180	ILMN_1808566	0.529152	0.00595487	0.00944837		0.103165	0.0225761	0.0138269
rs2488002.C.T	TMEM180	ILMN_1808566	NA	NA	NA		NA	NA	NA
rs11813268.T.C	TRIM8	ILMN_1746704	0.858651	0.00469193	0.0263162		0.821532	0.00680191	0.0301373
rs2488002.C.T	TRIM8	ILMN_1746704	NA	NA	NA		NA	NA	NA
rs11813268.T.C	USMG5	ILMN_1773313	0.580033	-0.0427848	0.0772122		0.102059	-0.0907477	0.0554003
rs2488002.C.T	USMG5	ILMN_1773313	NA	NA	NA		NA	NA	NA

[truncated: 4 more sheets: 11q22 (KIRC), 11q22 (IARC), 14q24 (KIRC), 14q24 (IARC)]
